# Supplementary material for: An Epidemiological Model of Malaria Accounting for Asymptomatic Carriers
Source: Bull Math Biol. 2020 Mar 14;82(3):42. doi: 10.1007/s11538-020-00717-y (PMC7072066; doi:10.1007/s11538-020-00717-y)
Supplement: Supplementary file 1 — Supplementary material 1 (mw 35 KB) [file 11538_2020_717_MOESM1_ESM.mw]

<?xml version="1.0" encoding="UTF-8"?>
<Worksheet>
<Version major="17" minor="0"/>
<Label-Scheme value="2" prefix=""/>
<View-Properties presentation="false" autoexpanding_sections="true">
</View-Properties>
<MapleNet-Properties elisiondigitsbefore="100" labelling="true" indentamount="4" elisiontermsthreshold="10000" ansi="false" errorbreak="1" useclientjvm="true" echo="1" imaginaryunit="I" labelwidth="20" contextmenusize="automatic" plotdriver="opengl" elisiondigitsafter="100" plotoutput="terminal" helpbrowser="standard" rtablesize="10" elisiontermsbefore="100" elisiondigitsthreshold="10000" typesetting="standard" plotdevice="inline" verboseproc="1" showassumed="1" errorcursor="false" longdelim="true" plotoptions="" quiet="false" elisiontermsafter="100" screenwidth="79" preplot="" prettyprint="3" displayprecision="-1" screenpixelheight="800" warnlevel="3" screenheight="25" latexwidth="8.0" postplot="" prompt="&gt; " ShowLabels="true"/>
<Styles>
<Font name="Ordered List 1" background="[255,255,255]" bold="false" executable="false" family="Times New Roman" foreground="[0,0,0]" italic="false" opaque="false" readonly="false" size="12" subscript="false" superscript="false" underline="false" placeholder="false"/>
<Font name="Annotation Text" background="[255,255,255]" bold="false" executable="false" family="Times New Roman" foreground="[0,0,0]" italic="false" opaque="false" readonly="false" size="12" subscript="false" superscript="false" underline="false" placeholder="false"/>
<Font name="Ordered List 2" background="[255,255,255]" bold="false" executable="false" family="Times New Roman" foreground="[0,0,0]" italic="false" opaque="false" readonly="false" size="12" subscript="false" superscript="false" underline="false" placeholder="false"/>
<Font name="Ordered List 3" background="[255,255,255]" bold="false" executable="false" family="Times New Roman" foreground="[0,0,0]" italic="false" opaque="false" readonly="false" size="12" subscript="false" superscript="false" underline="false" placeholder="false"/>
<Font name="Ordered List 4" background="[255,255,255]" bold="false" executable="false" family="Times New Roman" foreground="[0,0,0]" italic="false" opaque="false" readonly="false" size="12" subscript="false" superscript="false" underline="false" placeholder="false"/>
<Font name="Ordered List 5" background="[255,255,255]" bold="false" executable="false" family="Times New Roman" foreground="[0,0,0]" italic="false" opaque="false" readonly="false" size="12" subscript="false" superscript="false" underline="false" placeholder="false"/>
<Font name="Author" background="[255,255,255]" bold="false" executable="false" family="Times New Roman" foreground="[0,0,0]" italic="false" opaque="false" readonly="false" size="12" subscript="false" superscript="false" underline="false" placeholder="false"/>
<Font name="Annotation Title" background="[255,255,255]" bold="true" executable="false" family="Times New Roman" foreground="[0,0,0]" italic="false" opaque="false" readonly="false" size="18" subscript="false" superscript="false" underline="false" placeholder="false"/>
<Font name="Warning" background="[255,255,255]" bold="false" executable="false" family="Courier New" foreground="[0,0,255]" italic="false" opaque="false" readonly="true" size="12" subscript="false" superscript="false" underline="false" placeholder="false"/>
<Font name="Caption Reference" background="[255,255,255]" bold="true" executable="false" family="Times New Roman" foreground="[0,0,0]" italic="false" opaque="false" readonly="false" size="12" subscript="false" superscript="false" underline="false" placeholder="false"/>
<Font name="Maple Input Placeholder" background="[255,255,255]" bold="true" executable="true" family="Courier New" foreground="[200,0,200]" italic="false" opaque="false" readonly="false" size="12" subscript="false" superscript="false" underline="false" placeholder="true"/>
<Font name="Maple Plot" background="[255,255,255]" bold="false" executable="false" family="Times New Roman" foreground="[0,0,0]" italic="false" opaque="false" readonly="false" size="12" subscript="false" superscript="false" underline="false" placeholder="false"/>
<Font name="Code" background="[255,255,255]" bold="false" executable="false" family="Courier New" foreground="[255,0,0]" italic="false" opaque="false" readonly="false" size="12" subscript="false" superscript="false" underline="false" placeholder="false"/>
<Font name="Line Printed Output" background="[255,255,255]" bold="false" executable="false" family="Courier New" foreground="[0,0,255]" italic="false" opaque="false" readonly="true" size="12" subscript="false" superscript="false" underline="false" placeholder="false"/>
<Font name="Text Output" background="[255,255,255]" bold="false" executable="false" family="Courier New" foreground="[0,0,255]" italic="false" opaque="false" readonly="true" size="12" subscript="false" superscript="false" underline="false" placeholder="false"/>
<Font name="Diagnostic" background="[255,255,255]" bold="false" executable="false" family="Courier New" foreground="[40,120,40]" italic="false" opaque="false" readonly="true" size="12" subscript="false" superscript="false" underline="false" placeholder="false"/>
<Font name="2D Inert Output" background="[255,255,255]" bold="false" executable="true" family="Times New Roman" foreground="[144,144,144]" italic="false" opaque="false" readonly="false" size="12" subscript="false" superscript="false" underline="false" placeholder="false"/>
<Font name="Normal" background="[255,255,255]" bold="false" executable="false" family="Times New Roman" foreground="[0,0,0]" italic="false" opaque="false" readonly="false" size="12" subscript="false" superscript="false" underline="false" placeholder="false"/>
<Font name="Hyperlink" background="[255,255,255]" bold="false" executable="false" family="Times New Roman" foreground="[0,128,128]" italic="false" opaque="false" readonly="false" size="12" subscript="false" superscript="false" underline="true" placeholder="false"/>
<Font name="Maple Output" background="[255,255,255]" bold="false" executable="false" family="Times New Roman" foreground="[0,0,0]" italic="false" opaque="false" readonly="false" size="12" subscript="false" superscript="false" underline="false" placeholder="false"/>
<Font name="Dash Item" background="[255,255,255]" bold="false" executable="false" family="Times New Roman" foreground="[0,0,0]" italic="false" opaque="false" readonly="false" size="12" subscript="false" superscript="false" underline="false" placeholder="false"/>
<Font name="2D Math" background="[255,255,255]" bold="false" executable="false" family="Times New Roman" foreground="[0,0,0]" italic="false" opaque="false" readonly="false" size="12" subscript="false" superscript="false" underline="false" placeholder="false"/>
<Font name="Maple Input" background="[255,255,255]" bold="true" executable="true" family="Courier New" foreground="[120,0,14]" italic="false" opaque="false" readonly="false" size="12" subscript="false" superscript="false" underline="false" placeholder="false"/>
<Font name="2D Output" background="[255,255,255]" bold="false" executable="false" family="Times New Roman" foreground="[0,0,255]" italic="false" opaque="false" readonly="true" size="12" subscript="false" superscript="false" underline="false" placeholder="false"/>
<Font name="2D Input" background="[255,255,255]" bold="false" executable="true" family="Times New Roman" foreground="[0,0,0]" italic="false" opaque="false" readonly="false" size="12" subscript="false" superscript="false" underline="false" placeholder="false"/>
<Font name="HyperlinkError" background="[255,255,255]" bold="false" executable="false" family="Courier New" foreground="[255,0,255]" italic="false" opaque="false" readonly="true" size="12" subscript="false" superscript="false" underline="true" placeholder="false"/>
<Font name="Header and Footer" background="[255,255,255]" bold="false" executable="false" family="Times New Roman" foreground="[0,0,0]" italic="false" opaque="false" readonly="false" size="10" subscript="false" superscript="false" underline="false" placeholder="false"/>
<Font name="Error" background="[255,255,255]" bold="false" executable="false" family="Courier New" foreground="[255,0,255]" italic="false" opaque="false" readonly="true" size="12" subscript="false" superscript="false" underline="false" placeholder="false"/>
<Font name="Title" background="[255,255,255]" bold="true" executable="false" family="Times New Roman" foreground="[0,0,0]" italic="false" opaque="false" readonly="false" size="18" subscript="false" superscript="false" underline="false" placeholder="false"/>
<Font name="Heading 1" background="[255,255,255]" bold="true" executable="false" family="Times New Roman" foreground="[0,0,0]" italic="false" opaque="false" readonly="false" size="18" subscript="false" superscript="false" underline="false" placeholder="false"/>
<Font name="Text" background="[255,255,255]" bold="false" executable="false" family="Times New Roman" foreground="[0,0,0]" italic="false" opaque="false" readonly="false" size="12" subscript="false" superscript="false" underline="false" placeholder="false"/>
<Font name="Bullet Item" background="[255,255,255]" bold="false" executable="false" family="Times New Roman" foreground="[0,0,0]" italic="false" opaque="false" readonly="false" size="12" subscript="false" superscript="false" underline="false" placeholder="false"/>
<Font name="Heading 4" background="[255,255,255]" bold="false" executable="false" family="Times New Roman" foreground="[0,0,0]" italic="true" opaque="false" readonly="false" size="12" subscript="false" superscript="false" underline="false" placeholder="false"/>
<Font name="Equation Label" background="[255,255,255]" bold="true" executable="false" family="Times New Roman" foreground="[0,0,0]" italic="false" opaque="false" readonly="false" size="12" subscript="false" superscript="false" underline="false" placeholder="false"/>
<Font name="Heading 3" background="[255,255,255]" bold="true" executable="false" family="Times New Roman" foreground="[0,0,0]" italic="true" opaque="false" readonly="false" size="14" subscript="false" superscript="false" underline="false" placeholder="false"/>
<Font name="Heading 2" background="[255,255,255]" bold="true" executable="false" family="Times New Roman" foreground="[0,0,0]" italic="false" opaque="false" readonly="false" size="16" subscript="false" superscript="false" underline="false" placeholder="false"/>
<Font name="HyperlinkWarning" background="[255,255,255]" bold="false" executable="false" family="Courier New" foreground="[0,0,255]" italic="false" opaque="false" readonly="true" size="12" subscript="false" superscript="false" underline="true" placeholder="false"/>
<Font name="Dictionary Hyperlink" background="[255,255,255]" bold="false" executable="false" family="Times New Roman" foreground="[147,0,15]" italic="false" opaque="false" readonly="false" size="12" subscript="false" superscript="false" underline="true" placeholder="false"/>
<Font name="Atomic Variable" background="[255,255,255]" bold="false" executable="false" family="Times New Roman" foreground="[175,0,175]" italic="true" opaque="false" readonly="false" size="12" subscript="false" superscript="false" underline="false" placeholder="false"/>
<Font name="Caption Text" background="[255,255,255]" bold="true" executable="false" family="Times New Roman" foreground="[0,0,0]" italic="false" opaque="false" readonly="false" size="12" subscript="false" superscript="false" underline="false" placeholder="false"/>
<Font name="List Item" background="[255,255,255]" bold="false" executable="false" family="Times New Roman" foreground="[0,0,0]" italic="false" opaque="false" readonly="false" size="12" subscript="false" superscript="false" underline="false" placeholder="false"/>
<Layout name="Ordered List 1" alignment="left" bullet="numeric" firstindent="0" leftmargin="0" rightmargin="0" linespacing="0.0" spaceabove="3" spacebelow="3" linebreak="space" pagebreak-before="false" initial="-1" bulletsuffix=""/>
<Layout name="Ordered List 2" alignment="left" bullet="alphabetic" firstindent="0" leftmargin="36" rightmargin="0" linespacing="0.0" spaceabove="3" spacebelow="3" linebreak="space" pagebreak-before="false" initial="-1" bulletsuffix=""/>
<Layout name="Ordered List 3" alignment="left" bullet="roman" firstindent="0" leftmargin="72" rightmargin="0" linespacing="0.0" spaceabove="3" spacebelow="3" linebreak="space" pagebreak-before="false" initial="-1" bulletsuffix=""/>
<Layout name="Ordered List 4" alignment="left" bullet="ALPHABETIC" firstindent="0" leftmargin="108" rightmargin="0" linespacing="0.0" spaceabove="3" spacebelow="3" linebreak="space" pagebreak-before="false" initial="-1" bulletsuffix=""/>
<Layout name="Ordered List 5" alignment="left" bullet="ROMAN" firstindent="0" leftmargin="144" rightmargin="0" linespacing="0.0" spaceabove="3" spacebelow="3" linebreak="space" pagebreak-before="false" initial="-1" bulletsuffix=""/>
<Layout name="Author" alignment="centred" bullet="none" firstindent="0" leftmargin="0" rightmargin="0" linespacing="0.0" spaceabove="8" spacebelow="8" linebreak="space" pagebreak-before="false" initial="0" bulletsuffix=""/>
<Layout name="Warning" alignment="left" bullet="none" firstindent="0" leftmargin="0" rightmargin="0" linespacing="0.0" spaceabove="0" spacebelow="0" linebreak="space" pagebreak-before="false" initial="0" bulletsuffix=""/>
<Layout name="Annotation Title" alignment="centred" bullet="none" firstindent="0" leftmargin="0" rightmargin="0" linespacing="0.0" spaceabove="12" spacebelow="12" linebreak="space" pagebreak-before="false" initial="0" bulletsuffix=""/>
<Layout name="Maple Plot" alignment="centred" bullet="none" firstindent="0" leftmargin="0" rightmargin="0" linespacing="0.0" spaceabove="0" spacebelow="0" linebreak="space" pagebreak-before="false" initial="0" bulletsuffix=""/>
<Layout name="Line Printed Output" alignment="left" bullet="none" firstindent="0" leftmargin="0" rightmargin="0" linespacing="0.0" spaceabove="0" spacebelow="0" linebreak="any" pagebreak-before="false" initial="0" bulletsuffix=""/>
<Layout name="Text Output" alignment="left" bullet="none" firstindent="0" leftmargin="0" rightmargin="0" linespacing="0.0" spaceabove="0" spacebelow="0" linebreak="newline" pagebreak-before="false" initial="0" bulletsuffix=""/>
<Layout name="Diagnostic" alignment="left" bullet="none" firstindent="0" leftmargin="0" rightmargin="0" linespacing="0.0" spaceabove="0" spacebelow="0" linebreak="any" pagebreak-before="false" initial="0" bulletsuffix=""/>
<Layout name="Normal" alignment="left" bullet="none" firstindent="0" leftmargin="0" rightmargin="0" linespacing="0.0" spaceabove="0" spacebelow="0" linebreak="space" pagebreak-before="false" initial="0" bulletsuffix=""/>
<Layout name="Maple Output" alignment="centred" bullet="none" firstindent="0" leftmargin="0" rightmargin="0" linespacing="0.3" spaceabove="0" spacebelow="0" linebreak="space" pagebreak-before="false" initial="0" bulletsuffix=""/>
<Layout name="Dash Item" alignment="left" bullet="dash" firstindent="0" leftmargin="0" rightmargin="0" linespacing="0.0" spaceabove="3" spacebelow="3" linebreak="space" pagebreak-before="false" initial="0" bulletsuffix=""/>
<Layout name="HyperlinkError" alignment="left" bullet="none" firstindent="0" leftmargin="0" rightmargin="0" linespacing="0.0" spaceabove="0" spacebelow="0" linebreak="space" pagebreak-before="false" initial="0" bulletsuffix=""/>
<Layout name="Error" alignment="left" bullet="none" firstindent="0" leftmargin="0" rightmargin="0" linespacing="0.0" spaceabove="0" spacebelow="0" linebreak="space" pagebreak-before="false" initial="0" bulletsuffix=""/>
<Layout name="Title" alignment="centred" bullet="none" firstindent="0" leftmargin="0" rightmargin="0" linespacing="0.0" spaceabove="12" spacebelow="12" linebreak="space" pagebreak-before="false" initial="0" bulletsuffix=""/>
<Layout name="Heading 1" alignment="left" bullet="none" firstindent="0" leftmargin="0" rightmargin="0" linespacing="0.0" spaceabove="8" spacebelow="4" linebreak="space" pagebreak-before="false" initial="0" bulletsuffix=""/>
<Layout name="Bullet Item" alignment="left" bullet="dot" firstindent="0" leftmargin="0" rightmargin="0" linespacing="0.0" spaceabove="3" spacebelow="3" linebreak="space" pagebreak-before="false" initial="0" bulletsuffix=""/>
<Layout name="Heading 4" alignment="left" bullet="none" firstindent="0" leftmargin="0" rightmargin="0" linespacing="0.0" spaceabove="0" spacebelow="0" linebreak="space" pagebreak-before="false" initial="0" bulletsuffix=""/>
<Layout name="Heading 3" alignment="left" bullet="none" firstindent="0" leftmargin="0" rightmargin="0" linespacing="0.0" spaceabove="0" spacebelow="0" linebreak="space" pagebreak-before="false" initial="0" bulletsuffix=""/>
<Layout name="Heading 2" alignment="left" bullet="none" firstindent="0" leftmargin="0" rightmargin="0" linespacing="0.0" spaceabove="8" spacebelow="2" linebreak="space" pagebreak-before="false" initial="0" bulletsuffix=""/>
<Layout name="HyperlinkWarning" alignment="left" bullet="none" firstindent="0" leftmargin="0" rightmargin="0" linespacing="0.0" spaceabove="0" spacebelow="0" linebreak="space" pagebreak-before="false" initial="0" bulletsuffix=""/>
<Layout name="List Item" alignment="left" bullet="indent" firstindent="0" leftmargin="0" rightmargin="0" linespacing="0.0" spaceabove="3" spacebelow="3" linebreak="space" pagebreak-before="false" initial="0" bulletsuffix=""/>
<Pencil-style name="Pencil 5" pen-color="[255,0,0]" pen-height="5.0" pen-width="5.0" pen-opacity="1.0"/>
<Pencil-style name="Pencil 4" pen-color="[0,0,255]" pen-height="3.0" pen-width="3.0" pen-opacity="1.0"/>
<Pencil-style name="Pencil 3" pen-color="[0,0,0]" pen-height="3.0" pen-width="3.0" pen-opacity="1.0"/>
<Pencil-style name="Pencil 2" pen-color="[0,0,255]" pen-height="1.0" pen-width="1.0" pen-opacity="1.0"/>
<Pencil-style name="Pencil 1" pen-color="[0,0,0]" pen-height="1.0" pen-width="1.0" pen-opacity="1.0"/>
<Highlighter-style name="Highlighter 2" pen-color="[255,204,0]" pen-height="14.0" pen-width="14.0" pen-opacity="0.8"/>
<Highlighter-style name="Highlighter 1" pen-color="[255,153,255]" pen-height="12.0" pen-width="8.0" pen-opacity="0.8"/>
<Highlighter-style name="Highlighter 4" pen-color="[0,255,255]" pen-height="32.0" pen-width="32.0" pen-opacity="0.8"/>
<Highlighter-style name="Highlighter 3" pen-color="[51,255,0]" pen-height="24.0" pen-width="24.0" pen-opacity="0.8"/>
<Highlighter-style name="Highlighter 5" pen-color="[255,255,0]" pen-height="48.0" pen-width="48.0" pen-opacity="0.8"/>
</Styles>
<Task-table>
    <Task-category name="&lt;default&gt;"/>
</Task-table>
<Task/>
<Group labelreference="L17" drawlabel="true">
<Input>
<Text-field prompt="&gt; " style="Maple Input" layout="Normal"><Equation executable="true" style="2D Input" input-equation="" display="LUklbXJvd0c2Iy9JK21vZHVsZW5hbWVHNiJJLFR5cGVzZXR0aW5nR0koX3N5c2xpYkdGJzZfeC1JI21vR0YkNjBRIiNGJy8lJWJvbGRHUSV0cnVlRicvJSp1bmRlcmxpbmVHRjEvJSxtYXRodmFyaWFudEdRJWJvbGRGJy8lK2ZvbnR3ZWlnaHRHRjYvJSZmZW5jZUdRJmZhbHNlRicvJSpzZXBhcmF0b3JHRjsvJSlzdHJldGNoeUdGOy8lKnN5bW1ldHJpY0dGOy8lKGxhcmdlb3BHRjsvJS5tb3ZhYmxlbGltaXRzR0Y7LyUnYWNjZW50R0Y7LyUnbHNwYWNlR1EmMC4wZW1GJy8lJ3JzcGFjZUdGSi1JI21pR0YkNihRREVsZWN0cm9uaWN+U3VwcGxlbWVudGFyeX5NYXRlcmlhbH4xRidGLy8lJ2l0YWxpY0dGO0YyRjRGNy1JJ21zcGFjZUdGJDYmLyUnaGVpZ2h0R1EmMC4wZXhGJy8lJndpZHRoR0ZKLyUmZGVwdGhHRlgvJSpsaW5lYnJlYWtHUShuZXdsaW5lRictRiw2L1EifkYnRi9GNEY3RjlGPEY+RkBGQkZERkZGSEZLLUYsNi9GLkYvRjRGN0Y5RjxGPkZARkJGREZGRkhGSy1GTjYnUWJwYXJ0aWNsZX50aXRsZTp+QU5+RVBJREVNSU9MT0dJQ0FMfk1PREVMfk9Gfk1BTEFSSUF+QUNDT1VOVElOR35GT1J+QVNZTVBUT01BVElDfkNBUlJJRVJTRidGL0ZRRjRGN0ZTRmpuRl1vLUZONidRT2pvdXJuYWx+bmFtZTp+QnVsbGV0aW5+b2Z+TWF0aGVtYXRpY2FsfkJpb2xvZ3lGJ0YvRlFGNEY3RlNGam5GXW8tRk42J1FBYXV0aG9yfm5hbWVzOn5KYWNvYn5CLn5BZ3VpbGFyLH5GJ0YvRlFGNEY3LUZONidRJUp1YW5GJ0YvRlFGNEY3RmpuLUZONidRIkJGJ0YvRlFGNEY3LUYsNi9RIi5GJ0YvRjRGN0Y5RjxGPkZARkJGREZGRkhGS0Zqbi1GTjYnUSpHdXRpZXJyZXpGJ0YvRlFGNEY3RlNGam5GXW8tRk42J1FmcWFmZmlsaWF0aW9ufm9mfnRoZX5jb3JyZXNwb25kaW5nfmF1dGhvcjp+RGVwYXJ0bWVudH5vZn5NYXRoZW1hdGljcyx+VW5pdmVyc2l0eX5vZn5HZW9yZ2lhLH5BdGhlbnMsfkdBfjMwNjAyRidGL0ZRRjRGN0ZTRmpuRl1vLUZONidRTGVtYWlsfmFkZHJlc3N+b2Z+dGhlfmNvcnJlc3BvbmRpbmd+YXV0aG9yOn5GJ0YvRlFGNEY3LUZONidRKWpndXRpZXJyRidGL0ZRRjRGNy1GLDYvUSJARidGL0Y0RjdGOUY8Rj5GQEZCRkRGRi9GSVEsMC4xMTExMTExZW1GJy9GTEZhcS1GTjYnUSR1Z2FGJ0YvRlFGNEY3Rl5wLUZONidRJGVkdUYnRi9GUUY0RjdGU0ZqbkZqbkZTRmpuRlMtRlQ2JkZWRllGZW4vRmhuUSVhdXRvRidGU0ZqbkZTLUYsNjBGXG9GL0YyRjRGN0Y5RjxGPkZARkJGREZGRkhGSy1JI21uR0YkNidRIjFGJ0YvRjJGNEY3LUYsNjBRKCZtaW51cztGJ0YvRjJGNEY3RjlGPEY+RkBGQkZERkYvRklRLDAuMjIyMjIyMmVtRicvRkxGZ3ItRk42KFEkVEhFRidGL0ZRRjJGNEY3Rl1yLUZONihRKU1BVFJJQ0VTRidGL0ZRRjJGNEY3Rl1yLUZONihRIkZGJ0YvRlFGMkY0RjdGXXItRk42KFEkQU5ERidGL0ZRRjJGNEY3Rl1yLUZONihRIlZGJ0YvRlFGMkY0RjdGXXJGUy1GLDYtRlxvL0Y1USdub3JtYWxGJ0Y5RjxGPkZARkJGREZGRkhGSy1GTjYlUShyZXN0YXJ0RidGUUZqcy1GLDYtUSI6RidGanNGOUY8Rj5GQEZCRkRGRi9GSVEsMC4yNzc3Nzc4ZW1GJy9GTEZjdEZocy1GTjYlUSV3aXRoRidGUUZqcy1JKG1mZW5jZWRHRiQ2JC1GIzYkLUZONiVRL1ZlY3RvckNhbGN1bHVzRidGUUZqc0Zqc0Zqc0ZfdEZTRmhzRmhzRmhzLUkjbXNHRiQ2I1FicExpc3RlZH5iZWxvd35hcmV+dGhlfm1hdHJpY2VzfkZ+YW5kflZ+YXBwZWFyaW5nfmlufnRoZX5wcm9vZn5vZn5MZW1tYX4xfmluflNlY3Rpb25+My4yLkYnLUYsNi1RIjtGJ0Zqc0Y5L0Y9RjFGPkZARkJGREZGRkhGZHRGU0Zoc0Zoc0Zocy1GTjYjUSdgZl9fMmBGJy1GLDYtUSomY29sb25lcTtGJ0Zqc0Y5RjxGPkZARkJGREZGRmJ0RmR0LUkmbWZyYWNHRiQ2KC1GIzYoLUZONiVRKCZzaWdtYTtGJ0ZRRmpzLUYsNi1RJyZzZG90O0YnRmpzRjlGPEY+RkBGQkZERkZGSEZLLUZONiNRLGAmYmV0YTtfX01gRidGZnYtRk42I1EnYHhfXzhgRidGanMtRiM2LC1GTjYjUSdgeF9fMWBGJy1GLDYtUSIrRidGanNGOUY8Rj5GQEZCRkRGRkZmckZoci1GTjYjUSdgeF9fMmBGJ0Zkdy1GTjYjUSdgeF9fM2BGJ0Zkdy1GTjYjUSdgeF9fNGBGJ0Zkdy1GTjYjUSdgeF9fNWBGJ0Zqcy8lLmxpbmV0aGlja25lc3NHRmJyLyUrZGVub21hbGlnbkdRJ2NlbnRlckYnLyUpbnVtYWxpZ25HRmd4LyUpYmV2ZWxsZWRHRjtGZnZGYXdGX3RGU0Zoc0Zoc0Zocy1GTjYjUSdgZl9fN2BGJ0Zbdi1GaXQ2JC1GIzYpLUZfdjYoLUYjNihGY3ZGZnYtRk42I1EsYCZiZXRhO19fWWBGJ0ZmdkZqd0Zqc0Zfd0ZjeEZleEZoeEZqeEZkd0Zoc0Zocy1GX3Y2KC1GIzYoRmN2RmZ2LUZONiNRLGAmYmV0YTtfX0FgRidGZnZGXXhGanNGX3dGY3hGZXhGaHhGangtRk42I1EhRidGanNGanNGZnYtRk42I1EnYHhfXzZgRidGX3RGU0ZpcUZTRmhzRmhzLUZONiNRJ2BGX18wYEYnRlt2LUZONiVRKUphY29iaWFuRidGUUZqcy1GaXQ2JC1GIzYnLUZpdDYmLUYjNi1GaHUtRiw2LVEiLEYnRmpzRjlGZ3VGPkZARkJGREZGRkgvRkxRLDAuMzMzMzMzM2VtRictRmByNiRRIjBGJ0Zqc0ZlW2xGaltsRmVbbEZoc0ZceUZlW2xGaltsRmpzRmpzLyUlb3BlbkdRIltGJy8lJmNsb3NlR1EiXUYnRmVbbC1GaXQ2Ji1GIzYsRmd3RmVbbEZqd0ZlW2xGXXhGZVtsLUZONiNRJ2B4X183YEYnRmVbbEZcd0Zqc0Zqc0ZdXGxGYFxsRmF6RmpzRmpzRl90RlNGaXEtRk42JUZhc0ZRRmpzRlt2LUZONiVRJXN1YnNGJ0ZRRmpzLUZpdDYkLUYjNiYtRml0NiYtRiM2QkZhdy1GLDYtUSI9RidGanNGOUY8Rj5GQEZCRkRGRkZidEZkdC1GX3Y2KC1GIzYlLUZONiNRLWAmT21lZ2E7X19IYEYnRmhzRmpzLUYjNiQtRk42I1EqYCZ4aTtfX0hgRidGanNGY3hGZXhGaHhGanhGZVtsRmd3RmddbEZqW2xGZVtsRmp3RmddbEZqW2xGZVtsRl14RmddbEZqW2xGZVtsRmB4RmddbEZqW2xGZVtsRmR6RmddbC1GX3Y2KC1GIzYlLUZONiNRLWAmT21lZ2E7X19NYEYnRmF6RmpzLUYjNiQtRk42I1EqYCZ4aTtfX01gRidGanNGY3hGZXhGaHhGanhGZVtsRmdcbEZnXWxGaltsRmVbbEZcd0ZnXWxGaltsRmpzRmpzL0ZeXGxRInxmckYnL0ZhXGxRInxockYnRmVbbEZnekZqc0Zqc0ZkdUZoc0ZTRmhzRlNGaHNGaHNGU0Zoc0Zoc0Zocy1GTjYjUSdgdl9fMmBGJ0Zbdi1GaXQ2JC1GIzYnLUZONiVRKCZnYW1tYTtGJ0ZRRmpzRmR3RmhzRmNebEZqc0Zqc0ZmdkZnd0ZfdEZTRmhzRmhzRmhzLUZONiNRJ2B2X18zYEYnRlt2RmhzLUYsNi1RKiZ1bWludXMwO0YnRmpzRjlGPEY+RkBGQkZERkZGZnJGaHItRk42JVEnJiM5NDc7RidGUUZqc0Zmdi1GaXQ2JC1GIzYrLUZgcjYkRmJyRmpzLUYsNi1GZXJGanNGOUY8Rj5GQEZCRkRGRkZmckZoci1GTjYlUSRleHBGJ0ZRRmpzLUZpdDYkLUYjNidGY2BsLUZfdjYoLUYjNiVGYXpGZ3dGanNGX3dGY3hGZXhGaHhGanhGZHctRk42I1EyYCZ2YXJlcHNpbG9uO19fMGBGJ0Zqc0Zqc0Zmdi1GaXQ2JC1GIzYmLUZONiNRKWB1X19sb3dgRidGX2FsLUZONiNRKmB1X19oaWdoYEYnRmpzRmpzRl9hbEZmYmxGanNGanNGZnZGZ3dGZHctRml0NiQtRiM2KC1GTjYlUSgmZGVsdGE7RidGUUZqc0Zkdy1GTjYjUS9gJmxhbWJkYTtfX1lSYEYnRmR3RmNebEZqc0Zqc0ZmdkZqd0ZfdEZTRmhzRmhzRmhzLUZONiNRJ2B2X180YEYnRlt2RmNgbEZmYGxGZnYtRml0NiQtRiM2KUZhYWxGZGFsRmZ2Rl9ibEZkd0ZmYmxGanNGanNGZnZGZ3dGZHctRml0NiQtRiM2Ji1GTjYjUS9gJmxhbWJkYTtfX0FSYEYnRmR3RmNebEZqc0Zqc0ZmdkZdeEZfdEZTRmhzRmhzRmhzLUZONiNRJ2B2X183YEYnRlt2LUZpdDYkLUYjNigtRk42JVEmJnRhdTtGJ0ZRRmpzRmhzRmR3RmhzRl9fbEZqc0Zqc0ZmdkZnXGxGX3RGU0Zoc0Zoc0Zocy1GTjYjUSdgdl9fOGBGJ0ZbdkZjYGwtRk42JVEkdGF1RidGUUZqc0ZmdkZnXGxGZHdGX19sRmZ2Rlx3Rl90RmhzRmhzRlNGaHNGaHMtRk42I1EnYFZfXzBgRidGW3ZGanotRml0NiQtRiM2Jy1GaXQ2Ji1GIzYsRmZfbEZlW2xGYGBsRmVbbEZjY2xGZVtsRmFkbEZlW2xGW2VsRmpzRmpzRl1cbEZgXGxGZVtsRmNcbEZhekZqc0Zqc0ZfdEZTRmhzLUZONiVGZ3NGUUZqc0ZbdkZcXWwtRml0NiQtRiM2JkZjXWxGZVtsRmFlbEZqc0Zqc0ZkdUZoc0Zoc0Zoc0Zoc0ZpcUZoc0ZTRmlxRmF6LyUrZXhlY3V0YWJsZUdGO0Zqcw==">Qz4sJiIiIkYkKiYtSTBkZWxheURvdFByb2R1Y3RHNiQlKnByb3RlY3RlZEcvSSttb2R1bGVuYW1lRzYiSSxUeXBlc2V0dGluZ0c2JEYpSShfc3lzbGliR0YsNiUqJi1GJzYlKiZJJFRIRUdGLEYkSSlNQVRSSUNFU0dGLEYkSSJGR0YsSSV0cnVlR0YpRiRJJEFOREdGLEYkSSJWR0YsRjhGJEkocmVzdGFydEdGKUYkISIiRjwtSSV3aXRoR0YuNiNJL1ZlY3RvckNhbGN1bHVzR0YuRjxRYnBMaXN0ZWR+YmVsb3d+YXJlfnRoZX5tYXRyaWNlc35GfmFuZH5WfmFwcGVhcmluZ35pbn50aGV+cHJvb2Z+b2Z+TGVtbWF+MX5pbn5TZWN0aW9ufjMuMi5GLEYkPkklZl9fMkdGLC1fRkBJIipHRik2JC1GRTYkLUZFNiQtRkU2JEkmc2lnbWFHRixJKiZiZXRhO19fTUdGLEkleF9fOEdGLCokLV9GQEkiK0dGKTYkLUZTNiQtRlM2JC1GUzYkSSV4X18xR0YsSSV4X18yR0YsSSV4X18zR0YsSSV4X180R0YsSSV4X181R0YsRjxGZm5GPD5JJWZfXzdHRiwtRkU2JC1GUzYkLUZFNiQtRkU2JC1GRTYkRk5JKiZiZXRhO19fWUdGLEZobkZRLUZFNiQtRkU2JC1GRTYkRk5JKiZiZXRhO19fQUdGLEZpbkZRSSV4X182R0YsRjw+SSVGX18wR0YsLUkpSmFjb2JpYW5HRiw2JDcnRkMiIiFGZnBGXG9GZnA3J0ZnbkZobkZpbkkleF9fN0dGLEZQRjw+RjctSSVzdWJzR0YpNiQ8Ki9GZm4tRkU2JEkrJk9tZWdhO19fSEdGLCokSSgmeGk7X19IR0YsRjwvRmduRmZwL0ZobkZmcC9GaW5GZnAvRmpuRmZwL0ZfcC1GRTYkSSsmT21lZ2E7X19NR0YsKiRJKCZ4aTtfX01HRixGPC9GaHBGZnAvRlBGZnBGYXBGJD5JJXZfXzJHRiwtRkU2JC1GUzYkSSZnYW1tYUdGKUZjcUZnbkY8Pkkldl9fM0dGLC1GUzYkLV9GQEkiLUdGLjYjLUZFNiQtRkU2JEZmci1GUzYkLUZTNiRGJC1GXHM2Iy1GRTYkLUkkZXhwR0YuNiMtRlM2JC1GXHM2Iy1GRTYkRmduRlFJMCZ2YXJlcHNpbG9uO19fMEdGLC1GUzYkSSd1X19sb3dHRiwtRlxzNiNJKHVfX2hpZ2hHRixGaHRGZ24tRkU2JC1GUzYkLUZTNiRJJmRlbHRhR0YsSS0mbGFtYmRhO19fWVJHRixGY3FGaG5GPD5JJXZfXzRHRiwtRlM2JC1GXHM2Iy1GRTYkLUZFNiRGZnItRlM2JEZpc0ZqdEZnbi1GRTYkLUZTNiRJLSZsYW1iZGE7X19BUkdGLEZjcUZpbkY8Pkkldl9fN0dGLC1GRTYkLUZTNiRJJHRhdUdGLEZdckZocEY8Pkkldl9fOEdGLC1GUzYkLUZcczYjLUZFNiRGanZGaHAtRkU2JEZdckZQRjw+SSVWX18wR0YsLUZjcDYkNydGYXJGaHJGZHVGZXZGXHdGZ3BGPD5GOi1GW3E2JEZdcUZmd0Yk</Equation></Text-field>
</Input>
</Group>
<Group labelreference="L16" drawlabel="true">
<Input>
<Text-field prompt="&gt; " style="Maple Input" layout="Normal"><Equation executable="true" style="2D Input" input-equation="2-(VERIFICATION*OF*THE*REPRODUCTIVE*THRESHOLD*OF)*THE*SEYAR*MODEL*restart:" display="LUklbXJvd0c2Iy9JK21vZHVsZW5hbWVHNiJJLFR5cGVzZXR0aW5nR0koX3N5c2xpYkdGJzZcdS1JI21uR0YkNidRIjJGJy8lJWJvbGRHUSV0cnVlRicvJSp1bmRlcmxpbmVHRjEvJSxtYXRodmFyaWFudEdRJWJvbGRGJy8lK2ZvbnR3ZWlnaHRHRjYtSSNtb0dGJDYvUSgmbWludXM7RidGL0Y0RjcvJSZmZW5jZUdRJmZhbHNlRicvJSpzZXBhcmF0b3JHRj8vJSlzdHJldGNoeUdGPy8lKnN5bW1ldHJpY0dGPy8lKGxhcmdlb3BHRj8vJS5tb3ZhYmxlbGltaXRzR0Y/LyUnYWNjZW50R0Y/LyUnbHNwYWNlR1EsMC4yMjIyMjIyZW1GJy8lJ3JzcGFjZUdGTi1JI21pR0YkNihRLVZFUklGSUNBVElPTkYnRi8vJSdpdGFsaWNHRj9GMkY0RjctRjo2MFEifkYnRi9GMkY0RjdGPUZARkJGREZGRkhGSi9GTVEmMC4wZW1GJy9GUEZlbi1GUjYoUSNPRkYnRi9GVUYyRjRGN0ZXLUZSNihRJFRIRUYnRi9GVUYyRjRGN0ZXLUZSNihRLVJFUFJPRFVDVElWRUYnRi9GVUYyRjRGN0ZXLUZSNihRKlRIUkVTSE9MREYnRi9GVUYyRjRGN0ZXRmduRldGam5GVy1GUjYoUSZTRVlBUkYnRi9GVUYyRjRGN0ZXLUZSNihRJk1PREVMRidGL0ZVRjJGNEY3LUknbXNwYWNlR0YkNiYvJSdoZWlnaHRHUSYwLjBleEYnLyUmd2lkdGhHRmVuLyUmZGVwdGhHRl5wLyUqbGluZWJyZWFrR1EobmV3bGluZUYnLUZSNiVRKHJlc3RhcnRGJ0ZVL0Y1USdub3JtYWxGJy1GOjYtRllGaXBGPUZARkJGREZGRkhGSkZaRmZuLUY6Ni1RIjpGJ0ZpcEY9RkBGQkZERkZGSEZKL0ZNUSwwLjI3Nzc3NzhlbUYnL0ZQRmFxRltxLUZSNiVRJXdpdGhGJ0ZVRmlwLUkobWZlbmNlZEdGJDYkLUYjNiQtRlI2JVEuTGluZWFyQWxnZWJyYUYnRlVGaXBGaXBGaXBGXXFGW3FGaW9GW3FGaW9GW3FGW3EtSSNtc0dGJDYjUWlwTGlzdGVkfmJlbG93fmFyZX50aGV+bWF0cmljZXN+Vl4tMX5hbmR+RlZeLTF+YXBwZWFyaW5nfmlufnRoZX5wcm9vZn5vZn5MZW1tYX4xfmluflNlY3Rpb25+My4yLkYnLUY6Ni1RIjtGJ0ZpcEY9L0ZBRjFGQkZERkZGSEZKRlpGYnFGaW9GaW8tRmpvNiZGXHBGX3BGYXAvRmRwUSVhdXRvRidGW3EtRlI2JVEiRkYnRlVGaXAtRjo2LVEqJmNvbG9uZXE7RidGaXBGPUZARkJGREZGRkhGSkZgcUZicS1GUjYlUSdNYXRyaXhGJ0ZVRmlwLUZncTYkLUYjNiYtRlI2I1EhRidGW3EtRmdxNiYtRiM2NC1GZ3E2Ji1GIzYuLUYsNiRRIjBGJ0ZpcC1GOjYtUSIsRidGaXBGPUZlckZCRkRGRkZIRkpGWi9GUFEsMC4zMzMzMzMzZW1GJ0ZidEZldEZidEZldEZidEZldC1GUjYlUSgmc2lnbWE7RidGVUZpcC1GOjYtUScmc2RvdDtGJ0ZpcEY9RkBGQkZERkZGSEZKRlpGZm4tRlI2I1EsYCZiZXRhO19fSGBGJ0ZpcEZpcC8lJW9wZW5HUSJbRicvJSZjbG9zZUdRIl1GJ0ZldC1GZ3E2Ji1GIzYsRmJ0RmV0RmJ0RmV0RmJ0RmV0RmJ0RmV0RmJ0RmlwRmlwRmN1RmZ1RmV0RltxRltxRml1RmV0RltxRltxRltxRltxRltxLUZncTYmLUYjNixGYnRGZXQtSSZtZnJhY0dGJDYoLUYjNipGanRGXXUtRlI2I1EsYCZiZXRhO19fWWBGJ0ZddS1GUjYjUS1gJk9tZWdhO19fTWBGJ0ZddS1GUjYjUSpgJnhpO19fSGBGJ0ZpcC1GIzYmLUZSNiNRLWAmT21lZ2E7X19IYEYnRl11LUZSNiNRKmAmeGk7X19NYEYnRmlwLyUubGluZXRoaWNrbmVzc0dRIjFGJy8lK2Rlbm9tYWxpZ25HUSdjZW50ZXJGJy8lKW51bWFsaWduR0ZceC8lKWJldmVsbGVkR0Y/RmV0LUZidjYoLUYjNipGanRGXXUtRlI2I1EsYCZiZXRhO19fQWBGJ0ZddUZpdkZddUZcd0ZpcEZfd0Znd0Zqd0ZdeEZfeEZldEZidEZldEZidEZpcEZpcEZjdUZmdUZldEZnc0ZpdUZpcEZpcEZjdUZmdUZpcEZpcEZdcUZpb0ZbcUZbcUZbcS1GUjYlUSJWRidGVUZpcEZdc0Zgcy1GZ3E2JC1GIzYnRmdzRltxRltxLUZncTYmLUYjNjMtRmdxNiYtRiM2MC1GUjYlUSgmZ2FtbWE7RidGVUZpcEZbcS1GOjYtUSIrRidGaXBGPUZARkJGREZGRkhGSkZMRk9GW3FGXHdGZXRGYnRGZXRGYnRGZXRGYnRGZXRGYnRGaXBGaXBGY3VGZnVGZXRGW3EtRmdxNiYtRiM2M0ZbcS1GUjYlUScmIzk0NztGJ0ZVRmlwRl11LUZncTYkLUYjNiYtRlI2I1EpYFVfX2xvd2BGJy1GOjYtRjxGaXBGPUZARkJGREZGRkhGSkZMRk8tRiw2JEZpd0ZpcEZpcEZpcEZldC1GUjYlUSgmZGVsdGE7RidGVUZpcEZqeS1GUjYjUS9gJmxhbWJkYTtfX1lSYEYnRmp5Rlx3RmV0RmJ0RmV0RmJ0RmV0RmJ0RmlwRmlwRmN1RmZ1RmV0RltxLUZncTYmLUYjNjItRjo2LVEqJnVtaW51czA7RidGaXBGPUZARkJGREZGRkhGSkZMRk9GZ3NGYXpGXXVGaHpGZXRGYnRGZXQtRlI2I1EvYCZsYW1iZGE7X19BUmBGJ0ZqeUZcd0ZldEZidEZldEZidEZpcEZpcEZjdUZmdUZldEZbcUZbcS1GZ3E2Ji1GIzYwRmJ0RmV0RmJ0RmV0RmJ0RmV0LUZSNiVRJiZ0YXU7RidGVUZpcEZbcUZqeUZbcUZkd0ZldEZidEZpcEZpcEZjdUZmdUZldEZbcUZbcUZbcS1GZ3E2Ji1GIzYtRmJ0RmV0RmJ0RmV0RmJ0RmV0RmlbbEZjXGxGZXRGZHdGaXBGaXBGY3VGZnVGaXBGaXBGY3VGZnVGaXBGaXBGXXFGaW8tRlI2JVEpVmludmVyc2VGJ0ZVRmlwRl1zLUZSNiVRLk1hdHJpeEludmVyc2VGJ0ZVRmlwLUZncTYkLUYjNiRGaHhGaXBGaXBGYnJGW3FGaW9GW3FGW3FGW3FGW3FGW3FGW3EtRlI2JVEqRlZpbnZlcnNlRidGVUZpcEZdcy1GUjYlUSlNdWx0aXBseUYnRlVGaXAtRmdxNiQtRiM2JkZqckZldEZqXGxGaXBGaXBGYnJGW3FGaW8tRl9yNiNRZXFMaXN0ZWR+YmVsb3d+aXN+dGhlfmNoYXJhY3RlcmlzdGljfnBvbHlub21pYWx+YW5kfnRoZX5jb21wdXRlZH5yZXByb2R1Y3RpdmV+bnVtYmVyflJfY35mb3J+dGhlflNFWUFSfm1vZGVsRidGYnJGW3FGaW9GaW9GW3FGW3FGW3FGW3FGW3FGW3EtRlI2I1ExYENoYXJQb2xfX1NFWUFSYEYnRl1zLUZSNiVRLERldGVybWluYW50RidGVUZpcC1GZ3E2JC1GIzYpLUZSNiVRJ2xhbWJkYUYnRlVGaXBGXXVGYHMtRmdxNiQtRiM2Ki1GLDYkUSI1RidGaXBGZXRGYl9sRmV0LUZSNiVRJnNoYXBlRidGVUZpcC1GOjYtUSI9RidGaXBGPUZARkJGREZGRkhGSkZgcUZicS1GUjYlUSlpZGVudGl0eUYnRlVGaXBGaXBGaXBGW1tsRmRdbEZpcEZpcEZickZpb0ZbcUZbcUZbcUZbcUZbcUZbcS1GUjYjUTFgUm9vdHNDUF9fU0VZQVJgRidGXXMtRmdxNiYtRiM2JS1GUjYlUSZzb2x2ZUYnRlVGaXAtRmdxNiQtRiM2JkZhXmxGZXQtRlI2JVEpJmxhbWJkYTtGJ0ZVRmlwRmlwRmlwRmlwRmlwRmN1RmZ1RmJyRmlvRmlvRmlvRmlvRltxRltxRltxRltxRltxRltxLUZSNiVRJFJfY0YnRlVGaXBGXXNGXmBsLUZncTYmLUYjNiQtRiw2JFEiNEYnRmlwRmlwRmlwRmN1RmZ1RmJyRmlvRltxLUY6Ni1RYXAiTGlzdGVkfmJlbG93fmlzfnRoZX5yZXByb2R1Y3RpdmV+bnVtYmVyflJfMH5mb3J+dGhlflNFWUFSfm1vZGVsLH5sYWJlbGVkfmFzfmVxdWF0aW9ufkYnRmlwRj1GQEZCRkRGRkZIRkpGWkZmbi1GZ3E2JC1GIzYkLUYsNiRRIjZGJ0ZpcEZpcEZpcEZbcS1GOjYuUSNpbkYnL0YwRj9GaXBGPUZARkJGREZGRkhGSkZaRmZuRltxLUZSNiVRJkxlbW1hRidGVUZpcEZbcUZdW2xGZXRGW3EtRlI2JVEoU2VjdGlvbkYnRlVGaXBGW3EtRiw2JFEkMy4yRidGaXAtRjo2LVEiLkYnRmlwRj1GQEZCRkRGRkZIRkpGWkZmbi1GOjYtUSMiO0YnRmlwRj1GQEZCRkRGRkZIRkpGWkZmbkZpb0ZbcUZbcUZbcUZmci1GUjYlUSRSXzBGJ0ZVRmlwRl1zLUZidjYoLUYjNipGanRGXXUtRlI2JVElc3FydEYnRlVGaXAtRmdxNiQtRiM2JEZneUZpcEZpcEZddUZdZGwtRmdxNiQtRiM2NkZhd0ZddUZjXGxGXXVGaXZGXXVGXHdGXXVGYHVGXXUtRmdxNiQtRiM2JkZneUZqeUZcd0ZpcEZpcEZddS1GZ3E2JC1GIzYoRmNcbEZbcUZqeUZbcUZkd0ZpcEZpcEZddS1GZ3E2JC1GIzYoRmJbbEZqeUZcd0ZqeUZfW2xGaXBGaXBGXXUtRmdxNiQtRiM2JkZcXGxGanlGXHdGaXBGaXBGXXUtRmdxNiQtRiM2SEZoekZddUZleEZddUZiW2xGanlGaHpGXXVGZXhGXXVGXHdGanlGaHpGXXVGZXhGXXUtRlI2JVEnJiM5NDg7RidGVUZpcEZbW2xGaHpGXXVGZnZGXXVGXFxsRltbbEZoekZddUZmdkZddUZcd0ZqeUZmdkZddUZcXGxGanlGZnZGXXVGXHdGaXBGaXBGaXBGaXBGaXAtRiM2Li1JJW1zdXBHRiQ2JUZkdy1GIzYkRmdzRmlwLyUxc3VwZXJzY3JpcHRzaGlmdEdGZHRGXXVGYXdGXXVGaGRsRl11RlxlbEZddUZgZWxGXXVGZGVsRmlwRmd3Rmp3Rl14Rl94RmJyRmlvRltxLUZfcjYjUWdvTGlzdGVkfmJlbG93fmlzfnRoZX5vdXRwdXR+b2Z+YX5ib29sZWFufnN0YXRlbWVudH50aGF0fmNvbXBhcmVzflJfY35hbmR+Ul8wLkYnRmJyRmlvRltxRltxRltxLUZSNiVRJmV2YWxiRidGVUZpcC1GZ3E2JC1GIzYoRmZjbEZoX2wtRlI2JVEpc2ltcGxpZnlGJ0ZVRmlwLUZncTYkLUYjNiUtRlI2JVEoY29sbGVjdEYnRlVGaXAtRmdxNiQtRiM2MEZfYWxGZXRGZnZGZXRGZXhGZXRGaHpGZXRGXFxsRmV0RmJbbEZldC1GUjYlUSdmYWN0b3JGJ0ZVRmlwRmlwRmlwRmlwRmlwRmdzRmlwRmlwRmJyRltxRmlvLUY6Ni5GWS8lK2V4ZWN1dGFibGVHRj9GaXBGPUZARkJGREZGRkhGSkZaRmZuRmNobEZjaGxGZWhsRmlw">Q0AsJiIiIyIiIiosLUkiKkclKnByb3RlY3RlZEc2JCosSS1WRVJJRklDQVRJT05HNiJGJUkjT0ZHRi1GJUkkVEhFR0YtRiVJLVJFUFJPRFVDVElWRUdGLUYlSSpUSFJFU0hPTERHRi1GJUYuRiVGL0YlSSZTRVlBUkdGLUYlSSZNT0RFTEdGLUYlSShyZXN0YXJ0R0YpRiUhIiJGNS1JJXdpdGhHRi02I0kuTGluZWFyQWxnZWJyYUc2JEYpSShfc3lzbGliR0YtRjVRaXBMaXN0ZWR+YmVsb3d+YXJlfnRoZX5tYXRyaWNlc35WXi0xfmFuZH5GVl4tMX5hcHBlYXJpbmd+aW5+dGhlfnByb29mfm9mfkxlbW1hfjF+aW5+U2VjdGlvbn4zLjIuRi1GJT5JIkZHRi0tSSdNYXRyaXhHRi02IzcnNyciIiFGREZERkQqJkkmc2lnbWFHRi1GJUkqJmJldGE7X19IR0YtRiU3J0ZERkRGREZERkRGSDcnRkQqLkZGRiVJKiZiZXRhO19fWUdGLUYlSSsmT21lZ2E7X19NR0YtRiVJKCZ4aTtfX0hHRi1GJUkrJk9tZWdhO19fSEdGLUY1SSgmeGk7X19NR0YtRjUqLkZGRiVJKiZiZXRhO19fQUdGLUYlRkxGJUZNRiVGTkY1Rk9GNUZERkRGSEY1PkkiVkdGLS1GQDYjNyc3JywmSSZnYW1tYUdGKUYlRk1GJUZERkRGREZENycqJkZZRiUsJkknVV9fbG93R0YtRiVGNUYlRiUsKEktJmxhbWJkYTtfX1lSR0YtRiVGTUYlSSZkZWx0YUdGLUYlRkRGREZENycsJComRllGJUZnbkYlRjVGRCwmSS0mbGFtYmRhO19fQVJHRi1GJUZNRiVGREZENydGREZERkQsJkkkdGF1R0YtRiVGT0YlRkQ3J0ZERkRGRCwkRmJvRjVGT0Y1PkkpVmludmVyc2VHRi0tSS5NYXRyaXhJbnZlcnNlR0YtNiNGU0YlPkkqRlZpbnZlcnNlR0YtLUkpTXVsdGlwbHlHRi02JEY+RmZvRiVRZXFMaXN0ZWR+YmVsb3d+aXN+dGhlfmNoYXJhY3RlcmlzdGljfnBvbHlub21pYWx+YW5kfnRoZX5jb21wdXRlZH5yZXByb2R1Y3RpdmV+bnVtYmVyflJfY35mb3J+dGhlflNFWUFSfm1vZGVsRi1GJT5JL0NoYXJQb2xfX1NFWUFSR0YtLUksRGV0ZXJtaW5hbnRHRi02IywmKiZJJ2xhbWJkYUdGLUYlLUZANiUiIiZGanAvSSZzaGFwZUdGLUkpaWRlbnRpdHlHRi1GJUYlRltwRjVGJT5JL1Jvb3RzQ1BfX1NFWUFSR0YtNyMtSSZzb2x2ZUdGLTYkRmFwRmdwRiU+SSRSX2NHRi0mRl9xNiMiIiVGJVFcckxpc3RlZH5iZWxvd35pc350aGV+cmVwcm9kdWN0aXZlfm51bWJlcn5SXzB+Zm9yfnRoZX5TRVlBUn5tb2RlbCx+bGFiZWxlZH5hc35lcXVhdGlvbn4oNil+aW5+TGVtbWF+MSx+U2VjdGlvbn4zLjIuRi1GJT5JJFJfMEdGLSo0RkZGJS1JJXNxcnRHRi02I0ZZRiUtRl5yNiMqNkZORiVGYm9GJUZMRiVGTUYlRkdGJUZYRiVGYW9GJUZobkYlRl5vRiUsMCooRk1GJUZnbkYlRlFGJUYlKihGTUYlRmduRiVGS0YlRjUqKEZnbkYlRmpuRiVGUUYlRiUqKEZnbkYlRlFGJUZpbkYlRiUqKEZnbkYlRktGJUZfb0YlRjUqJkZNRiVGS0YlRiUqJkZLRiVGX29GJUYlRiVGJUZPRjVGTkY1RlhGNUZhb0Y1RmhuRjVGXm9GNUYlUWdvTGlzdGVkfmJlbG93fmlzfnRoZX5vdXRwdXR+b2Z+YX5ib29sZWFufnN0YXRlbWVudH50aGF0fmNvbXBhcmVzflJfY35hbmR+Ul8wLkYtRiUtSSZldmFsYkdGKTYjL0Zbci1JKXNpbXBsaWZ5R0YtNiMtSShjb2xsZWN0R0YtNilGZXFGS0ZRRmduRl9vRmluSSdmYWN0b3JHRi1GJQ==</Equation></Text-field>
</Input>
</Group>
<Group labelreference="L1" drawlabel="true">
<Input>
<Text-field prompt="&gt; " style="Maple Input" layout="Normal"><Equation executable="true" style="2D Input" input-equation="" display="LUklbXJvd0c2Iy9JK21vZHVsZW5hbWVHNiJJLFR5cGVzZXR0aW5nR0koX3N5c2xpYkdGJzYsLUkjbWlHRiQ2I1EhRictSSNtb0dGJDYvUSJ+RicvJSVzaXplR1EjMThGJy8lK2V4ZWN1dGFibGVHUSZmYWxzZUYnLyUsbWF0aHZhcmlhbnRHUSdub3JtYWxGJy8lJmZlbmNlR0Y4LyUqc2VwYXJhdG9yR0Y4LyUpc3RyZXRjaHlHRjgvJSpzeW1tZXRyaWNHRjgvJShsYXJnZW9wR0Y4LyUubW92YWJsZWxpbWl0c0dGOC8lJ2FjY2VudEdGOC8lJ2xzcGFjZUdRJjAuMGVtRicvJSdyc3BhY2VHRkxGLy1GMDYwRjJGMy8lJWJvbGRHUSV0cnVlRicvRjpRJWJvbGRGJy8lK2ZvbnR3ZWlnaHRHRlVGPEY+RkBGQkZERkZGSEZKRk1GTy1JJ21zcGFjZUdGJDYmLyUnaGVpZ2h0R1EmMC4wZXhGJy8lJndpZHRoR0ZMLyUmZGVwdGhHRmduLyUqbGluZWJyZWFrR1EobmV3bGluZUYnLUYwNi1GMkY5RjxGPkZARkJGREZGRkhGSkZNLUYwNi5GMi9GNFEiOEYnRjlGPEY+RkBGQkZERkZGSEZKRk1GNkY5">LUklbXJvd0c2Iy9JK21vZHVsZW5hbWVHNiJJLFR5cGVzZXR0aW5nR0koX3N5c2xpYkdGJzYsLUkjbWlHRiQ2I1EhRictSSNtb0dGJDYvUSJ+RicvJSVzaXplR1EjMThGJy8lK2V4ZWN1dGFibGVHUSZmYWxzZUYnLyUsbWF0aHZhcmlhbnRHUSdub3JtYWxGJy8lJmZlbmNlR0Y4LyUqc2VwYXJhdG9yR0Y4LyUpc3RyZXRjaHlHRjgvJSpzeW1tZXRyaWNHRjgvJShsYXJnZW9wR0Y4LyUubW92YWJsZWxpbWl0c0dGOC8lJ2FjY2VudEdGOC8lJ2xzcGFjZUdRJjAuMGVtRicvJSdyc3BhY2VHRkxGLy1GMDYwRjJGMy8lJWJvbGRHUSV0cnVlRicvRjpRJWJvbGRGJy8lK2ZvbnR3ZWlnaHRHRlVGPEY+RkBGQkZERkZGSEZKRk1GTy1JJ21zcGFjZUdGJDYmLyUnaGVpZ2h0R1EmMC4wZXhGJy8lJndpZHRoR0ZMLyUmZGVwdGhHRmduLyUqbGluZWJyZWFrR1EobmV3bGluZUYnLUYwNi1GMkY5RjxGPkZARkJGREZGRkhGSkZNLUYwNi5GMi9GNFEiOEYnRjlGPEY+RkBGQkZERkZGSEZKRk1GNkY5</Equation></Text-field>
</Input>
</Group>
<Group labelreference="L18" drawlabel="true">
<Input>
<Text-field prompt="&gt; " style="Maple Input" layout="Normal"><Equation executable="true" style="2D Input" input-equation="" display="LUklbXJvd0c2Iy9JK21vZHVsZW5hbWVHNiJJLFR5cGVzZXR0aW5nR0koX3N5c2xpYkdGJzYlLUkjbWlHRiQ2I1EhRicvJStleGVjdXRhYmxlR1EmZmFsc2VGJy8lLG1hdGh2YXJpYW50R1Enbm9ybWFsRic=">JSFH</Equation></Text-field>
</Input>
</Group>
</Worksheet>
