# Supplementary material for: An Epidemiological Model of Malaria Accounting for Asymptomatic Carriers
Source: Bull Math Biol. 2020 Mar 14;82(3):42. doi: 10.1007/s11538-020-00717-y (PMC7072066; doi:10.1007/s11538-020-00717-y)
Supplement: Supplementary file 2 — Supplementary material 2 (mw 41 KB) [file 11538_2020_717_MOESM2_ESM.mw]

<?xml version="1.0" encoding="UTF-8"?>
<Worksheet>
<Version major="17" minor="0"/>
<Label-Scheme value="2" prefix=""/>
<View-Properties presentation="false" autoexpanding_sections="true">
</View-Properties>
<MapleNet-Properties elisiondigitsbefore="100" labelling="true" indentamount="4" elisiontermsthreshold="10000" ansi="false" errorbreak="1" useclientjvm="true" echo="1" imaginaryunit="I" labelwidth="20" contextmenusize="automatic" plotdriver="opengl" elisiondigitsafter="100" plotoutput="terminal" helpbrowser="standard" rtablesize="10" elisiontermsbefore="100" elisiondigitsthreshold="10000" typesetting="standard" plotdevice="inline" verboseproc="1" showassumed="1" errorcursor="false" longdelim="true" plotoptions="" quiet="false" elisiontermsafter="100" screenwidth="79" preplot="" prettyprint="3" displayprecision="-1" screenpixelheight="800" warnlevel="3" screenheight="25" latexwidth="8.0" postplot="" prompt="&gt; " ShowLabels="true"/>
<Styles>
<Font name="Ordered List 1" background="[255,255,255]" bold="false" executable="false" family="Times New Roman" foreground="[0,0,0]" italic="false" opaque="false" readonly="false" size="12" subscript="false" superscript="false" underline="false" placeholder="false"/>
<Font name="Annotation Text" background="[255,255,255]" bold="false" executable="false" family="Times New Roman" foreground="[0,0,0]" italic="false" opaque="false" readonly="false" size="12" subscript="false" superscript="false" underline="false" placeholder="false"/>
<Font name="Ordered List 2" background="[255,255,255]" bold="false" executable="false" family="Times New Roman" foreground="[0,0,0]" italic="false" opaque="false" readonly="false" size="12" subscript="false" superscript="false" underline="false" placeholder="false"/>
<Font name="Ordered List 3" background="[255,255,255]" bold="false" executable="false" family="Times New Roman" foreground="[0,0,0]" italic="false" opaque="false" readonly="false" size="12" subscript="false" superscript="false" underline="false" placeholder="false"/>
<Font name="Ordered List 4" background="[255,255,255]" bold="false" executable="false" family="Times New Roman" foreground="[0,0,0]" italic="false" opaque="false" readonly="false" size="12" subscript="false" superscript="false" underline="false" placeholder="false"/>
<Font name="Ordered List 5" background="[255,255,255]" bold="false" executable="false" family="Times New Roman" foreground="[0,0,0]" italic="false" opaque="false" readonly="false" size="12" subscript="false" superscript="false" underline="false" placeholder="false"/>
<Font name="Author" background="[255,255,255]" bold="false" executable="false" family="Times New Roman" foreground="[0,0,0]" italic="false" opaque="false" readonly="false" size="12" subscript="false" superscript="false" underline="false" placeholder="false"/>
<Font name="Annotation Title" background="[255,255,255]" bold="true" executable="false" family="Times New Roman" foreground="[0,0,0]" italic="false" opaque="false" readonly="false" size="18" subscript="false" superscript="false" underline="false" placeholder="false"/>
<Font name="Warning" background="[255,255,255]" bold="false" executable="false" family="Courier New" foreground="[0,0,255]" italic="false" opaque="false" readonly="true" size="12" subscript="false" superscript="false" underline="false" placeholder="false"/>
<Font name="Caption Reference" background="[255,255,255]" bold="true" executable="false" family="Times New Roman" foreground="[0,0,0]" italic="false" opaque="false" readonly="false" size="12" subscript="false" superscript="false" underline="false" placeholder="false"/>
<Font name="Maple Input Placeholder" background="[255,255,255]" bold="true" executable="true" family="Courier New" foreground="[200,0,200]" italic="false" opaque="false" readonly="false" size="12" subscript="false" superscript="false" underline="false" placeholder="true"/>
<Font name="Maple Plot" background="[255,255,255]" bold="false" executable="false" family="Times New Roman" foreground="[0,0,0]" italic="false" opaque="false" readonly="false" size="12" subscript="false" superscript="false" underline="false" placeholder="false"/>
<Font name="Code" background="[255,255,255]" bold="false" executable="false" family="Courier New" foreground="[255,0,0]" italic="false" opaque="false" readonly="false" size="12" subscript="false" superscript="false" underline="false" placeholder="false"/>
<Font name="Line Printed Output" background="[255,255,255]" bold="false" executable="false" family="Courier New" foreground="[0,0,255]" italic="false" opaque="false" readonly="true" size="12" subscript="false" superscript="false" underline="false" placeholder="false"/>
<Font name="Text Output" background="[255,255,255]" bold="false" executable="false" family="Courier New" foreground="[0,0,255]" italic="false" opaque="false" readonly="true" size="12" subscript="false" superscript="false" underline="false" placeholder="false"/>
<Font name="Diagnostic" background="[255,255,255]" bold="false" executable="false" family="Courier New" foreground="[40,120,40]" italic="false" opaque="false" readonly="true" size="12" subscript="false" superscript="false" underline="false" placeholder="false"/>
<Font name="2D Inert Output" background="[255,255,255]" bold="false" executable="true" family="Times New Roman" foreground="[144,144,144]" italic="false" opaque="false" readonly="false" size="12" subscript="false" superscript="false" underline="false" placeholder="false"/>
<Font name="Normal" background="[255,255,255]" bold="false" executable="false" family="Times New Roman" foreground="[0,0,0]" italic="false" opaque="false" readonly="false" size="12" subscript="false" superscript="false" underline="false" placeholder="false"/>
<Font name="Hyperlink" background="[255,255,255]" bold="false" executable="false" family="Times New Roman" foreground="[0,128,128]" italic="false" opaque="false" readonly="false" size="12" subscript="false" superscript="false" underline="true" placeholder="false"/>
<Font name="Maple Output" background="[255,255,255]" bold="false" executable="false" family="Times New Roman" foreground="[0,0,0]" italic="false" opaque="false" readonly="false" size="12" subscript="false" superscript="false" underline="false" placeholder="false"/>
<Font name="Dash Item" background="[255,255,255]" bold="false" executable="false" family="Times New Roman" foreground="[0,0,0]" italic="false" opaque="false" readonly="false" size="12" subscript="false" superscript="false" underline="false" placeholder="false"/>
<Font name="2D Math" background="[255,255,255]" bold="false" executable="false" family="Times New Roman" foreground="[0,0,0]" italic="false" opaque="false" readonly="false" size="12" subscript="false" superscript="false" underline="false" placeholder="false"/>
<Font name="Maple Input" background="[255,255,255]" bold="true" executable="true" family="Courier New" foreground="[120,0,14]" italic="false" opaque="false" readonly="false" size="12" subscript="false" superscript="false" underline="false" placeholder="false"/>
<Font name="2D Output" background="[255,255,255]" bold="false" executable="false" family="Times New Roman" foreground="[0,0,255]" italic="false" opaque="false" readonly="true" size="12" subscript="false" superscript="false" underline="false" placeholder="false"/>
<Font name="2D Input" background="[255,255,255]" bold="false" executable="true" family="Times New Roman" foreground="[0,0,0]" italic="false" opaque="false" readonly="false" size="12" subscript="false" superscript="false" underline="false" placeholder="false"/>
<Font name="HyperlinkError" background="[255,255,255]" bold="false" executable="false" family="Courier New" foreground="[255,0,255]" italic="false" opaque="false" readonly="true" size="12" subscript="false" superscript="false" underline="true" placeholder="false"/>
<Font name="Header and Footer" background="[255,255,255]" bold="false" executable="false" family="Times New Roman" foreground="[0,0,0]" italic="false" opaque="false" readonly="false" size="10" subscript="false" superscript="false" underline="false" placeholder="false"/>
<Font name="Error" background="[255,255,255]" bold="false" executable="false" family="Courier New" foreground="[255,0,255]" italic="false" opaque="false" readonly="true" size="12" subscript="false" superscript="false" underline="false" placeholder="false"/>
<Font name="Title" background="[255,255,255]" bold="true" executable="false" family="Times New Roman" foreground="[0,0,0]" italic="false" opaque="false" readonly="false" size="18" subscript="false" superscript="false" underline="false" placeholder="false"/>
<Font name="Heading 1" background="[255,255,255]" bold="true" executable="false" family="Times New Roman" foreground="[0,0,0]" italic="false" opaque="false" readonly="false" size="18" subscript="false" superscript="false" underline="false" placeholder="false"/>
<Font name="Text" background="[255,255,255]" bold="false" executable="false" family="Times New Roman" foreground="[0,0,0]" italic="false" opaque="false" readonly="false" size="12" subscript="false" superscript="false" underline="false" placeholder="false"/>
<Font name="Bullet Item" background="[255,255,255]" bold="false" executable="false" family="Times New Roman" foreground="[0,0,0]" italic="false" opaque="false" readonly="false" size="12" subscript="false" superscript="false" underline="false" placeholder="false"/>
<Font name="Heading 4" background="[255,255,255]" bold="false" executable="false" family="Times New Roman" foreground="[0,0,0]" italic="true" opaque="false" readonly="false" size="12" subscript="false" superscript="false" underline="false" placeholder="false"/>
<Font name="Equation Label" background="[255,255,255]" bold="true" executable="false" family="Times New Roman" foreground="[0,0,0]" italic="false" opaque="false" readonly="false" size="12" subscript="false" superscript="false" underline="false" placeholder="false"/>
<Font name="Heading 3" background="[255,255,255]" bold="true" executable="false" family="Times New Roman" foreground="[0,0,0]" italic="true" opaque="false" readonly="false" size="14" subscript="false" superscript="false" underline="false" placeholder="false"/>
<Font name="Heading 2" background="[255,255,255]" bold="true" executable="false" family="Times New Roman" foreground="[0,0,0]" italic="false" opaque="false" readonly="false" size="16" subscript="false" superscript="false" underline="false" placeholder="false"/>
<Font name="HyperlinkWarning" background="[255,255,255]" bold="false" executable="false" family="Courier New" foreground="[0,0,255]" italic="false" opaque="false" readonly="true" size="12" subscript="false" superscript="false" underline="true" placeholder="false"/>
<Font name="Dictionary Hyperlink" background="[255,255,255]" bold="false" executable="false" family="Times New Roman" foreground="[147,0,15]" italic="false" opaque="false" readonly="false" size="12" subscript="false" superscript="false" underline="true" placeholder="false"/>
<Font name="Atomic Variable" background="[255,255,255]" bold="false" executable="false" family="Times New Roman" foreground="[175,0,175]" italic="true" opaque="false" readonly="false" size="12" subscript="false" superscript="false" underline="false" placeholder="false"/>
<Font name="Caption Text" background="[255,255,255]" bold="true" executable="false" family="Times New Roman" foreground="[0,0,0]" italic="false" opaque="false" readonly="false" size="12" subscript="false" superscript="false" underline="false" placeholder="false"/>
<Font name="List Item" background="[255,255,255]" bold="false" executable="false" family="Times New Roman" foreground="[0,0,0]" italic="false" opaque="false" readonly="false" size="12" subscript="false" superscript="false" underline="false" placeholder="false"/>
<Layout name="Ordered List 1" alignment="left" bullet="numeric" firstindent="0" leftmargin="0" rightmargin="0" linespacing="0.0" spaceabove="3" spacebelow="3" linebreak="space" pagebreak-before="false" initial="-1" bulletsuffix=""/>
<Layout name="Ordered List 2" alignment="left" bullet="alphabetic" firstindent="0" leftmargin="36" rightmargin="0" linespacing="0.0" spaceabove="3" spacebelow="3" linebreak="space" pagebreak-before="false" initial="-1" bulletsuffix=""/>
<Layout name="Ordered List 3" alignment="left" bullet="roman" firstindent="0" leftmargin="72" rightmargin="0" linespacing="0.0" spaceabove="3" spacebelow="3" linebreak="space" pagebreak-before="false" initial="-1" bulletsuffix=""/>
<Layout name="Ordered List 4" alignment="left" bullet="ALPHABETIC" firstindent="0" leftmargin="108" rightmargin="0" linespacing="0.0" spaceabove="3" spacebelow="3" linebreak="space" pagebreak-before="false" initial="-1" bulletsuffix=""/>
<Layout name="Ordered List 5" alignment="left" bullet="ROMAN" firstindent="0" leftmargin="144" rightmargin="0" linespacing="0.0" spaceabove="3" spacebelow="3" linebreak="space" pagebreak-before="false" initial="-1" bulletsuffix=""/>
<Layout name="Author" alignment="centred" bullet="none" firstindent="0" leftmargin="0" rightmargin="0" linespacing="0.0" spaceabove="8" spacebelow="8" linebreak="space" pagebreak-before="false" initial="0" bulletsuffix=""/>
<Layout name="Warning" alignment="left" bullet="none" firstindent="0" leftmargin="0" rightmargin="0" linespacing="0.0" spaceabove="0" spacebelow="0" linebreak="space" pagebreak-before="false" initial="0" bulletsuffix=""/>
<Layout name="Annotation Title" alignment="centred" bullet="none" firstindent="0" leftmargin="0" rightmargin="0" linespacing="0.0" spaceabove="12" spacebelow="12" linebreak="space" pagebreak-before="false" initial="0" bulletsuffix=""/>
<Layout name="Maple Plot" alignment="centred" bullet="none" firstindent="0" leftmargin="0" rightmargin="0" linespacing="0.0" spaceabove="0" spacebelow="0" linebreak="space" pagebreak-before="false" initial="0" bulletsuffix=""/>
<Layout name="Line Printed Output" alignment="left" bullet="none" firstindent="0" leftmargin="0" rightmargin="0" linespacing="0.0" spaceabove="0" spacebelow="0" linebreak="any" pagebreak-before="false" initial="0" bulletsuffix=""/>
<Layout name="Text Output" alignment="left" bullet="none" firstindent="0" leftmargin="0" rightmargin="0" linespacing="0.0" spaceabove="0" spacebelow="0" linebreak="newline" pagebreak-before="false" initial="0" bulletsuffix=""/>
<Layout name="Diagnostic" alignment="left" bullet="none" firstindent="0" leftmargin="0" rightmargin="0" linespacing="0.0" spaceabove="0" spacebelow="0" linebreak="any" pagebreak-before="false" initial="0" bulletsuffix=""/>
<Layout name="Normal" alignment="left" bullet="none" firstindent="0" leftmargin="0" rightmargin="0" linespacing="0.0" spaceabove="0" spacebelow="0" linebreak="space" pagebreak-before="false" initial="0" bulletsuffix=""/>
<Layout name="Maple Output" alignment="centred" bullet="none" firstindent="0" leftmargin="0" rightmargin="0" linespacing="0.3" spaceabove="0" spacebelow="0" linebreak="space" pagebreak-before="false" initial="0" bulletsuffix=""/>
<Layout name="Dash Item" alignment="left" bullet="dash" firstindent="0" leftmargin="0" rightmargin="0" linespacing="0.0" spaceabove="3" spacebelow="3" linebreak="space" pagebreak-before="false" initial="0" bulletsuffix=""/>
<Layout name="HyperlinkError" alignment="left" bullet="none" firstindent="0" leftmargin="0" rightmargin="0" linespacing="0.0" spaceabove="0" spacebelow="0" linebreak="space" pagebreak-before="false" initial="0" bulletsuffix=""/>
<Layout name="Error" alignment="left" bullet="none" firstindent="0" leftmargin="0" rightmargin="0" linespacing="0.0" spaceabove="0" spacebelow="0" linebreak="space" pagebreak-before="false" initial="0" bulletsuffix=""/>
<Layout name="Title" alignment="centred" bullet="none" firstindent="0" leftmargin="0" rightmargin="0" linespacing="0.0" spaceabove="12" spacebelow="12" linebreak="space" pagebreak-before="false" initial="0" bulletsuffix=""/>
<Layout name="Heading 1" alignment="left" bullet="none" firstindent="0" leftmargin="0" rightmargin="0" linespacing="0.0" spaceabove="8" spacebelow="4" linebreak="space" pagebreak-before="false" initial="0" bulletsuffix=""/>
<Layout name="Bullet Item" alignment="left" bullet="dot" firstindent="0" leftmargin="0" rightmargin="0" linespacing="0.0" spaceabove="3" spacebelow="3" linebreak="space" pagebreak-before="false" initial="0" bulletsuffix=""/>
<Layout name="Heading 4" alignment="left" bullet="none" firstindent="0" leftmargin="0" rightmargin="0" linespacing="0.0" spaceabove="0" spacebelow="0" linebreak="space" pagebreak-before="false" initial="0" bulletsuffix=""/>
<Layout name="Heading 3" alignment="left" bullet="none" firstindent="0" leftmargin="0" rightmargin="0" linespacing="0.0" spaceabove="0" spacebelow="0" linebreak="space" pagebreak-before="false" initial="0" bulletsuffix=""/>
<Layout name="Heading 2" alignment="left" bullet="none" firstindent="0" leftmargin="0" rightmargin="0" linespacing="0.0" spaceabove="8" spacebelow="2" linebreak="space" pagebreak-before="false" initial="0" bulletsuffix=""/>
<Layout name="HyperlinkWarning" alignment="left" bullet="none" firstindent="0" leftmargin="0" rightmargin="0" linespacing="0.0" spaceabove="0" spacebelow="0" linebreak="space" pagebreak-before="false" initial="0" bulletsuffix=""/>
<Layout name="List Item" alignment="left" bullet="indent" firstindent="0" leftmargin="0" rightmargin="0" linespacing="0.0" spaceabove="3" spacebelow="3" linebreak="space" pagebreak-before="false" initial="0" bulletsuffix=""/>
<Pencil-style name="Pencil 5" pen-color="[255,0,0]" pen-height="5.0" pen-width="5.0" pen-opacity="1.0"/>
<Pencil-style name="Pencil 4" pen-color="[0,0,255]" pen-height="3.0" pen-width="3.0" pen-opacity="1.0"/>
<Pencil-style name="Pencil 3" pen-color="[0,0,0]" pen-height="3.0" pen-width="3.0" pen-opacity="1.0"/>
<Pencil-style name="Pencil 2" pen-color="[0,0,255]" pen-height="1.0" pen-width="1.0" pen-opacity="1.0"/>
<Pencil-style name="Pencil 1" pen-color="[0,0,0]" pen-height="1.0" pen-width="1.0" pen-opacity="1.0"/>
<Highlighter-style name="Highlighter 2" pen-color="[255,204,0]" pen-height="14.0" pen-width="14.0" pen-opacity="0.8"/>
<Highlighter-style name="Highlighter 1" pen-color="[255,153,255]" pen-height="12.0" pen-width="8.0" pen-opacity="0.8"/>
<Highlighter-style name="Highlighter 4" pen-color="[0,255,255]" pen-height="32.0" pen-width="32.0" pen-opacity="0.8"/>
<Highlighter-style name="Highlighter 3" pen-color="[51,255,0]" pen-height="24.0" pen-width="24.0" pen-opacity="0.8"/>
<Highlighter-style name="Highlighter 5" pen-color="[255,255,0]" pen-height="48.0" pen-width="48.0" pen-opacity="0.8"/>
</Styles>
<Task-table>
    <Task-category name="&lt;default&gt;"/>
</Task-table>
<Task/>
<Group labelreference="L6" drawlabel="true">
<Input>
<Text-field prompt="&gt; " style="Maple Input" size="8" bold="false" layout="Normal"><Equation executable="true" style="2D Input" input-equation="" display="LUklbXJvd0c2Iy9JK21vZHVsZW5hbWVHNiJJLFR5cGVzZXR0aW5nR0koX3N5c2xpYkdGJzZmeS1JI21vR0YkNjBRIiNGJy8lJWJvbGRHUSV0cnVlRicvJSp1bmRlcmxpbmVHRjEvJSxtYXRodmFyaWFudEdRJWJvbGRGJy8lK2ZvbnR3ZWlnaHRHRjYvJSZmZW5jZUdRJmZhbHNlRicvJSpzZXBhcmF0b3JHRjsvJSlzdHJldGNoeUdGOy8lKnN5bW1ldHJpY0dGOy8lKGxhcmdlb3BHRjsvJS5tb3ZhYmxlbGltaXRzR0Y7LyUnYWNjZW50R0Y7LyUnbHNwYWNlR1EmMC4wZW1GJy8lJ3JzcGFjZUdGSi1JI21pR0YkNihRREVsZWN0cm9uaWN+U3VwcGxlbWVudGFyeX5NYXRlcmlhbH4yRidGLy8lJ2l0YWxpY0dGO0YyRjRGNy1JJ21zcGFjZUdGJDYmLyUnaGVpZ2h0R1EmMC4wZXhGJy8lJndpZHRoR0ZKLyUmZGVwdGhHRlgvJSpsaW5lYnJlYWtHUShuZXdsaW5lRictRiw2L1EifkYnRi9GNEY3RjlGPEY+RkBGQkZERkZGSEZLLUYsNi9GLkYvRjRGN0Y5RjxGPkZARkJGREZGRkhGSy1GTjYnUWJwYXJ0aWNsZX50aXRsZTp+QU5+RVBJREVNSU9MT0dJQ0FMfk1PREVMfk9Gfk1BTEFSSUF+QUNDT1VOVElOR35GT1J+QVNZTVBUT01BVElDfkNBUlJJRVJTRidGL0ZRRjRGN0ZTRmpuRl1vLUZONidRT2pvdXJuYWx+bmFtZTp+QnVsbGV0aW5+b2Z+TWF0aGVtYXRpY2FsfkJpb2xvZ3lGJ0YvRlFGNEY3RlNGam5GXW8tRk42J1FBYXV0aG9yfm5hbWVzOn5KYWNvYn5CLn5BZ3VpbGFyLH5GJ0YvRlFGNEY3LUZONidRJUp1YW5GJ0YvRlFGNEY3RmpuLUZONidRIkJGJ0YvRlFGNEY3LUYsNi9RIi5GJ0YvRjRGN0Y5RjxGPkZARkJGREZGRkhGS0Zqbi1GTjYnUSpHdXRpZXJyZXpGJ0YvRlFGNEY3RlNGam5GXW8tRk42J1FmcWFmZmlsaWF0aW9ufm9mfnRoZX5jb3JyZXNwb25kaW5nfmF1dGhvcjp+RGVwYXJ0bWVudH5vZn5NYXRoZW1hdGljcyx+VW5pdmVyc2l0eX5vZn5HZW9yZ2lhLH5BdGhlbnMsfkdBfjMwNjAyRidGL0ZRRjRGN0ZTRmpuRl1vLUZONidRTGVtYWlsfmFkZHJlc3N+b2Z+dGhlfmNvcnJlc3BvbmRpbmd+YXV0aG9yOn5GJ0YvRlFGNEY3LUZONidRKWpndXRpZXJyRidGL0ZRRjRGNy1GLDYvUSJARidGL0Y0RjdGOUY8Rj5GQEZCRkRGRi9GSVEsMC4xMTExMTExZW1GJy9GTEZhcS1GTjYnUSR1Z2FGJ0YvRlFGNEY3Rl5wLUZONidRJGVkdUYnRi9GUUY0RjdGU0ZqbkZqbkZTLUZUNiZGVkZZRmVuL0ZoblElYXV0b0YnRlMtRiw2MEZcb0YvRjJGNEY3RjlGPEY+RkBGQkZERkZGSEZLLUkjbW5HRiQ2J1EiM0YnRi9GMkY0RjdGXXJGXXItRk42KFEpSkFDT0JBSU5GJ0YvRlFGMkY0RjdGXXItRiw2MFEqJnVtaW51czA7RidGL0YyRjRGN0Y5RjxGPkZARkJGREZGL0ZJUSwwLjIyMjIyMjJlbUYnL0ZMRmpyLUZONihRKmV2YWx1YXRlZEYnRi9GUUYyRjRGN0Zdci1GTjYoUSNhdEYnRi9GUUYyRjRGN0Zdci1GTjYoUSRERkVGJ0YvRlFGMkY0RjdGU0ZTLUZONiVRKHJlc3RhcnRGJ0ZRL0Y1USdub3JtYWxGJy1GLDYtUSI6RidGaHNGOUY8Rj5GQEZCRkRGRi9GSVEsMC4yNzc3Nzc4ZW1GJy9GTEZedC1GLDYtRlxvRmhzRjlGPEY+RkBGQkZERkZGSEZLLUZONiVRJXdpdGhGJ0ZRRmhzLUkobWZlbmNlZEdGJDYkLUYjNiQtRk42JVEvVmVjdG9yQ2FsY3VsdXNGJ0ZRRmhzRmhzRmhzRmpzRlNGYHRGYHRGYHRGYHRGYHQtRk42JVEjZzFGJ0ZRRmhzLUYsNi1RKiZjb2xvbmVxO0YnRmhzRjlGPEY+RkBGQkZERkZGXXRGX3RGYHQtRk42I1EtYCZPbWVnYTtfX0hgRidGYHQtRiw2LVEiK0YnRmhzRjlGPEY+RkBGQkZERkZGaXJGW3MtRk42JVEnJiM5NDk7RidGUUZocy1GLDYtUScmc2RvdDtGJ0Zoc0Y5RjxGPkZARkJGREZGRkhGSy1GTjYjUSdgeF9fNWBGJy1GLDYtUSgmbWludXM7RidGaHNGOUY8Rj5GQEZCRkRGRkZpckZbcy1JJm1mcmFjR0YkNigtRiM2KS1GTjYlUScmIzk2MztGJ0ZRRmhzRlx2LUZONiNRL2AmYmV0YTtfX01fX35gRidGXHYtRk42I1EnYHhfXzhgRidGYHRGaHMtRiM2LC1GTjYjUSdgeF9fMWBGJ0ZmdS1GTjYjUSdgeF9fMmBGJ0ZmdS1GTjYjUSdgeF9fM2BGJ0ZmdS1GTjYjUSdgeF9fNGBGJ0ZmdUZfdkZocy8lLmxpbmV0aGlja25lc3NHUSIxRicvJStkZW5vbWFsaWduR1EnY2VudGVyRicvJSludW1hbGlnbkdGZngvJSliZXZlbGxlZEdGO0ZcdkZld0Zidi1GTjYjUSpgJnhpO19fSGBGJ0ZcdkZld0Zqc0ZTRmB0RmB0RmB0RmB0RmB0LUZONiVRI2cyRidGUUZoc0ZgdS1GZnY2KC1GIzYoRmp2Rlx2LUZONiNRLGAmYmV0YTtfX01gRidGXHZGYHdGaHNGY3dGYXhGZHhGZ3hGaXhGXHZGZXdGYnYtRmZ0NiQtRiM2Jy1GTjYlUScmIzk0NztGJ0ZRRmhzRmZ1RmB0Rlt5RmhzRmhzRlx2Rmh3RmpzRlNGYHRGYHRGYHRGYHRGYHQtRk42JVEjZzNGJ0ZRRmhzRmB1Rlx6Rlx2LUZmdDYkLUYjNistRmByNiRGY3hGaHNGYnYtRk42JVEkZXhwRidGUUZocy1GZnQ2JC1GIzYnLUYsNi1GaHJGaHNGOUY8Rj5GQEZCRkRGRkZpckZbcy1GZnY2KC1GIzYlLUZONiNRIUYnRmh3RmhzRmN3RmF4RmR4Rmd4Rml4RmZ1LUZONiNRMmAmdmFyZXBzaWxvbjtfXzBgRidGaHNGaHNGXHYtRmZ0NiQtRiM2Ji1GTjYjUSlgdV9fbG93YEYnRmJ2LUZONiNRKmB1X19oaWdoYEYnRmhzRmhzRmJ2RmJcbEZoc0Zoc0ZcdkZod0Zidi1GZnQ2JC1GIzYoLUZONiVRJyYjOTQ4O0YnRlFGaHNGZnUtRk42I1EvYCZsYW1iZGE7X19ZUmBGJ0ZmdUZbeUZoc0Zoc0ZcdkZbeEZqc0ZTRmB0RmB0RmB0RmB0RmB0LUZONiVRI2c0RidGUUZoc0ZgdUZcekZcdi1GZnQ2JC1GIzYpRmh6RltbbEZcdkZbXGxGZnVGYlxsRmhzRmhzRlx2Rmh3RmJ2LUZmdDYkLUYjNiYtRk42I1EvYCZsYW1iZGE7X19BUmBGJ0ZmdUZbeUZoc0Zoc0ZcdkZeeEZqc0ZTRmB0RmB0RmB0RmB0RmB0LUZONiVRI2c1RidGUUZoc0ZgdUZqXWxGXHZGXnhGZnVGXF1sRlx2Rlt4RmJ2LUZmdDYkLUYjNiZGaXVGZnVGW3lGaHNGaHNGXHZGX3ZGanNGU0ZgdEZgdEZgdEZgdEZgdC1GTjYlUSNnNkYnRlFGaHNGYHUtRk42I1EtYCZPbWVnYTtfX01gRidGYHRGX1tsLUZmdDYkLUYjNi0tRmZ2NigtRiM2KEZqdkZcdi1GTjYjUSxgJmJldGE7X19ZYEYnRlx2Rlt4RmhzRmN3RmF4RmR4Rmd4Rml4RmZ1RmB0RmB0LUZmdjYoLUYjNihGanZGXHYtRk42I1EsYCZiZXRhO19fQWBGJ0ZcdkZeeEZoc0Zjd0ZheEZkeEZneEZpeEZgdEZgdEZgdEZmdS1GTjYjUSpgJnhpO19fTWBGJ0Zoc0Zoc0Zcdi1GTjYjUSdgeF9fNmBGJ0Zqc0ZTRmB0RmB0RmB0RmB0RmB0LUZONiVRI2c3RidGUUZoc0ZgdS1GZnQ2JC1GIzYpRl5fbEZmdUZgdEZgdEZlX2xGZVtsRmhzRmhzRlx2Rl9gbEZidi1GZnQ2JC1GIzYoLUZONiVRJyYjOTY0O0YnRlFGaHNGYHRGZnVGYHRGXGBsRmhzRmhzRlx2LUZONiNRJ2B4X183YEYnRmpzRlNGYHRGYHRGYHRGYHRGYHQtRk42JVEjZzhGJ0ZRRmhzRmB1LUZONiVRJHRhdUYnRlFGaHNGXHZGYGFsRmJ2RlxgbEZcdkZgd0Zqc0ZTRmB0RmB0RmB0RmB0RmB0LUZONiVRIkpGJ0ZRRmhzRmB1LUZONiVRKUphY29iaWFuRidGUUZocy1GZnQ2JC1GIzYnLUZmdDYmLUYjNjJGXXUtRiw2LVEiLEYnRmhzRjkvRj1GMUY+RkBGQkZERkZGSC9GTFEsMC4zMzMzMzMzZW1GJ0ZeeUZnYmxGX3pGZ2JsRl9dbEZnYmxGXV5sRmdibEZkXmxGZ2JsRmJgbEZnYmxGY2FsRmhzRmhzLyUlb3BlbkdRIltGJy8lJmNsb3NlR1EiXUYnRmdibC1GZnQ2Ji1GIzYyRmV3RmdibEZod0ZnYmxGW3hGZ2JsRl54RmdibEZfdkZnYmxGX2BsRmdibEZgYWxGZ2JsRmB3RmhzRmhzRl1jbEZgY2xGZVtsRmhzRmhzRmpzRmB0RlNGYHQtSSNtc0dGJDYjUWpyTGlzdGVkfmJlbG93fmlzfnRoZX5KYWNvYmlhbn5ldmFsdWF0ZWR+YXR+dGhlfkRGRS5+VGhpc35tYXRyaXh+aXN+aW52b2x2ZWR+aW5+bWFueX5vZn50aGV+Zm9ybWFsfnByb29mc35hcHBlYXJpbmd+aW5+U2VjdGlvbn43LkYnLUYsNi1RIjtGJ0Zoc0Y5RmpibEY+RkBGQkZERkZGSEZfdEZTRmlxRlNGYHRGYHRGYHRGYHQtRk42I1EpYEpfX2RmZWBGJ0ZgdS1GTjYlUSVzdWJzRidGUUZocy1GZnQ2JC1GIzYmLUZmdDYmLUYjNkJGZXctRiw2LVEiPUYnRmhzRjlGPEY+RkBGQkZERkZGXXRGX3QtRmZ2NigtRiM2JUZjdUZgdEZocy1GIzYkRlt5RmhzRmF4RmR4Rmd4Rml4RmdibEZod0ZcZWwtRmByNiRRIjBGJ0Zoc0ZnYmxGW3hGXGVsRmVlbEZnYmxGXnhGXGVsRmVlbEZnYmxGX3ZGXGVsRmVlbEZnYmxGX2BsRlxlbC1GZnY2KC1GIzYlRmdebEZlW2xGaHMtRiM2JEZcYGxGaHNGYXhGZHhGZ3hGaXhGZ2JsRmBhbEZcZWxGZWVsRmdibEZgd0ZcZWxGZWVsRmhzRmhzL0ZeY2xRInxmckYnL0ZhY2xRInxockYnRmdibEZpYWxGaHNGaHNGW2RsRmB0LyUlc2l6ZUdRIjhGJy8lK2V4ZWN1dGFibGVHRjtGaHM=">LUklbXJvd0c2Iy9JK21vZHVsZW5hbWVHNiJJLFR5cGVzZXR0aW5nR0koX3N5c2xpYkdGJzZmeS1JI21vR0YkNjBRIiNGJy8lJWJvbGRHUSV0cnVlRicvJSp1bmRlcmxpbmVHRjEvJSxtYXRodmFyaWFudEdRJWJvbGRGJy8lK2ZvbnR3ZWlnaHRHRjYvJSZmZW5jZUdRJmZhbHNlRicvJSpzZXBhcmF0b3JHRjsvJSlzdHJldGNoeUdGOy8lKnN5bW1ldHJpY0dGOy8lKGxhcmdlb3BHRjsvJS5tb3ZhYmxlbGltaXRzR0Y7LyUnYWNjZW50R0Y7LyUnbHNwYWNlR1EmMC4wZW1GJy8lJ3JzcGFjZUdGSi1JI21pR0YkNihRREVsZWN0cm9uaWN+U3VwcGxlbWVudGFyeX5NYXRlcmlhbH4yRidGLy8lJ2l0YWxpY0dGO0YyRjRGNy1JJ21zcGFjZUdGJDYmLyUnaGVpZ2h0R1EmMC4wZXhGJy8lJndpZHRoR0ZKLyUmZGVwdGhHRlgvJSpsaW5lYnJlYWtHUShuZXdsaW5lRictRiw2L1EifkYnRi9GNEY3RjlGPEY+RkBGQkZERkZGSEZLLUYsNi9GLkYvRjRGN0Y5RjxGPkZARkJGREZGRkhGSy1GTjYnUWJwYXJ0aWNsZX50aXRsZTp+QU5+RVBJREVNSU9MT0dJQ0FMfk1PREVMfk9Gfk1BTEFSSUF+QUNDT1VOVElOR35GT1J+QVNZTVBUT01BVElDfkNBUlJJRVJTRidGL0ZRRjRGN0ZTRmpuRl1vLUZONidRT2pvdXJuYWx+bmFtZTp+QnVsbGV0aW5+b2Z+TWF0aGVtYXRpY2FsfkJpb2xvZ3lGJ0YvRlFGNEY3RlNGam5GXW8tRk42J1FBYXV0aG9yfm5hbWVzOn5KYWNvYn5CLn5BZ3VpbGFyLH5GJ0YvRlFGNEY3LUZONidRJUp1YW5GJ0YvRlFGNEY3RmpuLUZONidRIkJGJ0YvRlFGNEY3LUYsNi9RIi5GJ0YvRjRGN0Y5RjxGPkZARkJGREZGRkhGS0Zqbi1GTjYnUSpHdXRpZXJyZXpGJ0YvRlFGNEY3RlNGam5GXW8tRk42J1FmcWFmZmlsaWF0aW9ufm9mfnRoZX5jb3JyZXNwb25kaW5nfmF1dGhvcjp+RGVwYXJ0bWVudH5vZn5NYXRoZW1hdGljcyx+VW5pdmVyc2l0eX5vZn5HZW9yZ2lhLH5BdGhlbnMsfkdBfjMwNjAyRidGL0ZRRjRGN0ZTRmpuRl1vLUZONidRTGVtYWlsfmFkZHJlc3N+b2Z+dGhlfmNvcnJlc3BvbmRpbmd+YXV0aG9yOn5GJ0YvRlFGNEY3LUZONidRKWpndXRpZXJyRidGL0ZRRjRGNy1GLDYvUSJARidGL0Y0RjdGOUY8Rj5GQEZCRkRGRi9GSVEsMC4xMTExMTExZW1GJy9GTEZhcS1GTjYnUSR1Z2FGJ0YvRlFGNEY3Rl5wLUZONidRJGVkdUYnRi9GUUY0RjdGU0ZqbkZqbkZTLUZUNiZGVkZZRmVuL0ZoblElYXV0b0YnRlMtRiw2MEZcb0YvRjJGNEY3RjlGPEY+RkBGQkZERkZGSEZLLUkjbW5HRiQ2J1EiM0YnRi9GMkY0RjdGXXJGXXItRk42KFEpSkFDT0JBSU5GJ0YvRlFGMkY0RjdGXXItRiw2MFEqJnVtaW51czA7RidGL0YyRjRGN0Y5RjxGPkZARkJGREZGL0ZJUSwwLjIyMjIyMjJlbUYnL0ZMRmpyLUZONihRKmV2YWx1YXRlZEYnRi9GUUYyRjRGN0Zdci1GTjYoUSNhdEYnRi9GUUYyRjRGN0Zdci1GTjYoUSRERkVGJ0YvRlFGMkY0RjdGU0ZTLUZONiVRKHJlc3RhcnRGJ0ZRL0Y1USdub3JtYWxGJy1GLDYtUSI6RidGaHNGOUY8Rj5GQEZCRkRGRi9GSVEsMC4yNzc3Nzc4ZW1GJy9GTEZedC1GLDYtRlxvRmhzRjlGPEY+RkBGQkZERkZGSEZLLUZONiVRJXdpdGhGJ0ZRRmhzLUkobWZlbmNlZEdGJDYkLUYjNiQtRk42JVEvVmVjdG9yQ2FsY3VsdXNGJ0ZRRmhzRmhzRmhzRmpzRlNGYHRGYHRGYHRGYHRGYHQtRk42JVEjZzFGJ0ZRRmhzLUYsNi1RKiZjb2xvbmVxO0YnRmhzRjlGPEY+RkBGQkZERkZGXXRGX3RGYHQtRk42I1EtYCZPbWVnYTtfX0hgRidGYHQtRiw2LVEiK0YnRmhzRjlGPEY+RkBGQkZERkZGaXJGW3MtRk42JVEnJiM5NDk7RidGUUZocy1GLDYtUScmc2RvdDtGJ0Zoc0Y5RjxGPkZARkJGREZGRkhGSy1GTjYjUSdgeF9fNWBGJy1GLDYtUSgmbWludXM7RidGaHNGOUY8Rj5GQEZCRkRGRkZpckZbcy1JJm1mcmFjR0YkNigtRiM2KS1GTjYlUScmIzk2MztGJ0ZRRmhzRlx2LUZONiNRL2AmYmV0YTtfX01fX35gRidGXHYtRk42I1EnYHhfXzhgRidGYHRGaHMtRiM2LC1GTjYjUSdgeF9fMWBGJ0ZmdS1GTjYjUSdgeF9fMmBGJ0ZmdS1GTjYjUSdgeF9fM2BGJ0ZmdS1GTjYjUSdgeF9fNGBGJ0ZmdUZfdkZocy8lLmxpbmV0aGlja25lc3NHUSIxRicvJStkZW5vbWFsaWduR1EnY2VudGVyRicvJSludW1hbGlnbkdGZngvJSliZXZlbGxlZEdGO0ZcdkZld0Zidi1GTjYjUSpgJnhpO19fSGBGJ0ZcdkZld0Zqc0ZTRmB0RmB0RmB0RmB0RmB0LUZONiVRI2cyRidGUUZoc0ZgdS1GZnY2KC1GIzYoRmp2Rlx2LUZONiNRLGAmYmV0YTtfX01gRidGXHZGYHdGaHNGY3dGYXhGZHhGZ3hGaXhGXHZGZXdGYnYtRmZ0NiQtRiM2Jy1GTjYlUScmIzk0NztGJ0ZRRmhzRmZ1RmB0Rlt5RmhzRmhzRlx2Rmh3RmpzRlNGYHRGYHRGYHRGYHRGYHQtRk42JVEjZzNGJ0ZRRmhzRmB1Rlx6Rlx2LUZmdDYkLUYjNistRmByNiRGY3hGaHNGYnYtRk42JVEkZXhwRidGUUZocy1GZnQ2JC1GIzYnLUYsNi1GaHJGaHNGOUY8Rj5GQEZCRkRGRkZpckZbcy1GZnY2KC1GIzYlLUZONiNRIUYnRmh3RmhzRmN3RmF4RmR4Rmd4Rml4RmZ1LUZONiNRMmAmdmFyZXBzaWxvbjtfXzBgRidGaHNGaHNGXHYtRmZ0NiQtRiM2Ji1GTjYjUSlgdV9fbG93YEYnRmJ2LUZONiNRKmB1X19oaWdoYEYnRmhzRmhzRmJ2RmJcbEZoc0Zoc0ZcdkZod0Zidi1GZnQ2JC1GIzYoLUZONiVRJyYjOTQ4O0YnRlFGaHNGZnUtRk42I1EvYCZsYW1iZGE7X19ZUmBGJ0ZmdUZbeUZoc0Zoc0ZcdkZbeEZqc0ZTRmB0RmB0RmB0RmB0RmB0LUZONiVRI2c0RidGUUZoc0ZgdUZcekZcdi1GZnQ2JC1GIzYpRmh6RltbbEZcdkZbXGxGZnVGYlxsRmhzRmhzRlx2Rmh3RmJ2LUZmdDYkLUYjNiYtRk42I1EvYCZsYW1iZGE7X19BUmBGJ0ZmdUZbeUZoc0Zoc0ZcdkZeeEZqc0ZTRmB0RmB0RmB0RmB0RmB0LUZONiVRI2c1RidGUUZoc0ZgdUZqXWxGXHZGXnhGZnVGXF1sRlx2Rlt4RmJ2LUZmdDYkLUYjNiZGaXVGZnVGW3lGaHNGaHNGXHZGX3ZGanNGU0ZgdEZgdEZgdEZgdEZgdC1GTjYlUSNnNkYnRlFGaHNGYHUtRk42I1EtYCZPbWVnYTtfX01gRidGYHRGX1tsLUZmdDYkLUYjNi0tRmZ2NigtRiM2KEZqdkZcdi1GTjYjUSxgJmJldGE7X19ZYEYnRlx2Rlt4RmhzRmN3RmF4RmR4Rmd4Rml4RmZ1RmB0RmB0LUZmdjYoLUYjNihGanZGXHYtRk42I1EsYCZiZXRhO19fQWBGJ0ZcdkZeeEZoc0Zjd0ZheEZkeEZneEZpeEZgdEZgdEZgdEZmdS1GTjYjUSpgJnhpO19fTWBGJ0Zoc0Zoc0Zcdi1GTjYjUSdgeF9fNmBGJ0Zqc0ZTRmB0RmB0RmB0RmB0RmB0LUZONiVRI2c3RidGUUZoc0ZgdS1GZnQ2JC1GIzYpRl5fbEZmdUZgdEZgdEZlX2xGZVtsRmhzRmhzRlx2Rl9gbEZidi1GZnQ2JC1GIzYoLUZONiVRJyYjOTY0O0YnRlFGaHNGYHRGZnVGYHRGXGBsRmhzRmhzRlx2LUZONiNRJ2B4X183YEYnRmpzRlNGYHRGYHRGYHRGYHRGYHQtRk42JVEjZzhGJ0ZRRmhzRmB1LUZONiVRJHRhdUYnRlFGaHNGXHZGYGFsRmJ2RlxgbEZcdkZgd0Zqc0ZTRmB0RmB0RmB0RmB0RmB0LUZONiVRIkpGJ0ZRRmhzRmB1LUZONiVRKUphY29iaWFuRidGUUZocy1GZnQ2JC1GIzYnLUZmdDYmLUYjNjJGXXUtRiw2LVEiLEYnRmhzRjkvRj1GMUY+RkBGQkZERkZGSC9GTFEsMC4zMzMzMzMzZW1GJ0ZeeUZnYmxGX3pGZ2JsRl9dbEZnYmxGXV5sRmdibEZkXmxGZ2JsRmJgbEZnYmxGY2FsRmhzRmhzLyUlb3BlbkdRIltGJy8lJmNsb3NlR1EiXUYnRmdibC1GZnQ2Ji1GIzYyRmV3RmdibEZod0ZnYmxGW3hGZ2JsRl54RmdibEZfdkZnYmxGX2BsRmdibEZgYWxGZ2JsRmB3RmhzRmhzRl1jbEZgY2xGZVtsRmhzRmhzRmpzRmB0RlNGYHQtSSNtc0dGJDYjUWpyTGlzdGVkfmJlbG93fmlzfnRoZX5KYWNvYmlhbn5ldmFsdWF0ZWR+YXR+dGhlfkRGRS5+VGhpc35tYXRyaXh+aXN+aW52b2x2ZWR+aW5+bWFueX5vZn50aGV+Zm9ybWFsfnByb29mc35hcHBlYXJpbmd+aW5+U2VjdGlvbn43LkYnLUYsNi1RIjtGJ0Zoc0Y5RmpibEY+RkBGQkZERkZGSEZfdEZTRmlxRlNGYHRGYHRGYHRGYHQtRk42I1EpYEpfX2RmZWBGJ0ZgdS1GTjYlUSVzdWJzRidGUUZocy1GZnQ2JC1GIzYmLUZmdDYmLUYjNkJGZXctRiw2LVEiPUYnRmhzRjlGPEY+RkBGQkZERkZGXXRGX3QtRmZ2NigtRiM2JUZjdUZgdEZocy1GIzYkRlt5RmhzRmF4RmR4Rmd4Rml4RmdibEZod0ZcZWwtRmByNiRRIjBGJ0Zoc0ZnYmxGW3hGXGVsRmVlbEZnYmxGXnhGXGVsRmVlbEZnYmxGX3ZGXGVsRmVlbEZnYmxGX2BsRlxlbC1GZnY2KC1GIzYlRmdebEZlW2xGaHMtRiM2JEZcYGxGaHNGYXhGZHhGZ3hGaXhGZ2JsRmBhbEZcZWxGZWVsRmdibEZgd0ZcZWxGZWVsRmhzRmhzL0ZeY2xRInxmckYnL0ZhY2xRInxockYnRmdibEZpYWxGaHNGaHNGW2RsRmB0LyUlc2l6ZUdRIjhGJy8lK2V4ZWN1dGFibGVHRjtGaHM=</Equation></Text-field>
</Input>
</Group>
<Group labelreference="L7" drawlabel="true">
<Input>
<Text-field prompt="&gt; " style="Maple Input" bold="false" layout="Normal"><Equation executable="true" style="2D Input" input-equation="" display="LUklbXJvd0c2Iy9JK21vZHVsZW5hbWVHNiJJLFR5cGVzZXR0aW5nR0koX3N5c2xpYkdGJzZcYWwtSSNtb0dGJDYwUSJ+RicvJSVib2xkR1EldHJ1ZUYnLyUqdW5kZXJsaW5lR0YxLyUsbWF0aHZhcmlhbnRHUSVib2xkRicvJStmb250d2VpZ2h0R0Y2LyUmZmVuY2VHUSZmYWxzZUYnLyUqc2VwYXJhdG9yR0Y7LyUpc3RyZXRjaHlHRjsvJSpzeW1tZXRyaWNHRjsvJShsYXJnZW9wR0Y7LyUubW92YWJsZWxpbWl0c0dGOy8lJ2FjY2VudEdGOy8lJ2xzcGFjZUdRJjAuMGVtRicvJSdyc3BhY2VHRkotSSNtbkdGJDYnUSI0RidGL0YyRjRGN0YrRistSSNtaUdGJDYoUShIRVNTSUFORidGLy8lJ2l0YWxpY0dGO0YyRjRGNy1GLDYwUSgmbWludXM7RidGL0YyRjRGN0Y5RjxGPkZARkJGREZGL0ZJUSwwLjIyMjIyMjJlbUYnL0ZMRmVuLUZSNihRKmV2YWx1YXRlZEYnRi9GVUYyRjRGN0YrLUZSNihRI2F0RidGL0ZVRjJGNEY3RistRlI2KFEkREZFRidGL0ZVRjJGNEY3LUknbXNwYWNlR0YkNiYvJSdoZWlnaHRHUSYwLjBleEYnLyUmd2lkdGhHRkovJSZkZXB0aEdGZW8vJSpsaW5lYnJlYWtHUShuZXdsaW5lRictRmFvNiZGY29GZm9GaG8vRltwUSVhdXRvRictRlI2JVEocmVzdGFydEYnRlUvRjVRJ25vcm1hbEYnLUYsNi1RIjpGJ0ZkcEY5RjxGPkZARkJGREZGL0ZJUSwwLjI3Nzc3NzhlbUYnL0ZMRmpwLUYsNi1GLkZkcEY5RjxGPkZARkJGREZGRkhGSy1GUjYlUSV3aXRoRidGVUZkcC1JKG1mZW5jZWRHRiQ2JC1GIzYkLUZSNiVRL1ZlY3RvckNhbGN1bHVzRidGVUZkcEZkcEZkcEZmcEZgb0ZccUZccUZccUZccUZccUZccS1GUjYlUSNnMUYnRlVGZHAtRiw2LVEqJmNvbG9uZXE7RidGZHBGOUY8Rj5GQEZCRkRGRkZpcEZbcUZccS1GUjYjUS1gJk9tZWdhO19fSGBGJ0ZccS1GLDYtUSIrRidGZHBGOUY8Rj5GQEZCRkRGRkZaRmZuLUZSNiVRLSZ2YXJlcHNpbG9uO0YnRlVGZHAtRiw2LVEnJnNkb3Q7RidGZHBGOUY8Rj5GQEZCRkRGRkZIRkstRlI2I1EnYHhfXzVgRictRiw2LUZZRmRwRjlGPEY+RkBGQkZERkZGWkZmbi1JJm1mcmFjR0YkNigtRiM2KS1GUjYlUScmIzk2MztGJ0ZVRmRwRmhyLUZSNiNRLGAmYmV0YTtfX01gRidGaHItRlI2I1EnYHhfXzhgRidGXHFGZHAtRiM2LC1GUjYjUSdgeF9fMWBGJ0Zici1GUjYjUSdgeF9fMmBGJ0Zici1GUjYjUSdgeF9fM2BGJ0Zici1GUjYjUSdgeF9fNGBGJ0ZickZbc0ZkcC8lLmxpbmV0aGlja25lc3NHUSIxRicvJStkZW5vbWFsaWduR1EnY2VudGVyRicvJSludW1hbGlnbkdGYXUvJSliZXZlbGxlZEdGO0ZockZgdEZecy1GUjYjUSpgJnhpO19fSGBGJ0ZockZgdEZmcEZgb0ZccUZccUZccUZccUZccS1GUjYlUSNnMkYnRlVGZHBGXHItRmFzNigtRiM2KC1GUjYlUSgmc2lnbWE7RidGVUZkcEZockZoc0ZockZbdEZkcEZedEZcdUZfdUZidUZkdUZockZgdEZecy1GYnE2JC1GIzYnLUZSNiVRKCZnYW1tYTtGJ0ZVRmRwRmJyRlxxRmZ1RmRwRmRwRmhyRmN0RmZwRmBvRlxxRlxxRlxxRlxxRlxxLUZSNiVRI2czRidGVUZkcEZcckZndkZoci1GYnE2JC1GIzYrLUZONiRGXnVGZHBGXnMtRlI2JVEkZXhwRidGVUZkcC1GYnE2JC1GIzYnLUYsNi1RKiZ1bWludXMwO0YnRmRwRjlGPEY+RkBGQkZERkZGWkZmbi1GYXM2KC1GIzYlLUZSNiNRIUYnRmN0RmRwRl50Rlx1Rl91RmJ1RmR1RmJyLUZSNiNRMmAmdmFyZXBzaWxvbjtfXzBgRidGZHBGZHBGaHItRmJxNiQtRiM2Ji1GUjYjUSlgdV9fbG93YEYnRl5zLUZSNiNRKmB1X19oaWdoYEYnRmRwRmRwRl5zRl55RmRwRmRwRmhyRmN0Rl5zLUZicTYkLUYjNigtRlI2JVEoJmRlbHRhO0YnRlVGZHBGYnItRlI2I1EvYCZsYW1iZGE7X19ZUmBGJ0ZickZmdUZkcEZkcEZockZmdEZmcEZgb0ZccUZccUZccUZccUZccS1GUjYlUSNnNEYnRlVGZHBGXHJGZ3ZGaHItRmJxNiQtRiM2KUZjd0Zmd0ZockZneEZickZeeUZkcEZkcEZockZjdEZecy1GYnE2JC1GIzYmLUZSNiNRL2AmbGFtYmRhO19fQVJgRidGYnJGZnVGZHBGZHBGaHJGaXRGZnBGYG9GXHFGXHFGXHFGXHFGXHEtRlI2JVEjZzVGJ0ZVRmRwRlxyRmZ6RmhyRml0RmJyRmh5RmhyRmZ0Rl5zLUZicTYkLUYjNiZGZXJGYnJGZnVGZHBGZHBGaHJGW3NGZnBGYG9GXHFGXHFGXHFGXHFGXHEtRlI2JVEjZzZGJ0ZVRmRwRlxyLUZSNiNRLWAmT21lZ2E7X19NYEYnRlxxRmp3LUZicTYkLUYjNi0tRmFzNigtRiM2KEZgdkZoci1GUjYjUSxgJmJldGE7X19ZYEYnRmhyRmZ0RmRwRl50Rlx1Rl91RmJ1RmR1RmJyRlxxRlxxLUZhczYoLUYjNihGYHZGaHItRlI2I1EsYCZiZXRhO19fQWBGJ0ZockZpdEZkcEZedEZcdUZfdUZidUZkdUZccUZccUZccUZici1GUjYjUSpgJnhpO19fTWBGJ0ZkcEZkcEZoci1GUjYjUSdgeF9fNmBGJ0ZmcEZgb0ZccUZccUZccUZccUZccS1GUjYlUSNnN0YnRlVGZHBGXHItRmJxNiQtRiM2KUZqW2xGYnJGXHFGXHFGYVxsRmF4RmRwRmRwRmhyRltdbEZecy1GYnE2JC1GIzYoLUZSNiVRJiZ0YXU7RidGVUZkcEZccUZickZccUZoXGxGZHBGZHBGaHItRlI2I1EnYHhfXzdgRidGZnBGYG9GXHFGXHFGXHFGXHFGXHEtRlI2JVEjZzhGJ0ZVRmRwRlxyLUZSNiVRJHRhdUYnRlVGZHBGaHJGXF5sRl5zRmhcbEZockZbdEZmcEZgb0Zgb0Zgb0ZccUZgb0ZccUZccUZccUZccUZccS1GUjYlUSNHMUYnRlVGZHBGXHItRlI2JVEoSGVzc2lhbkYnRlVGZHAtRmJxNiQtRiM2JkZpcS1GLDYtUSIsRidGZHBGOS9GPUYxRj5GQEZCRkRGRkZIL0ZMUSwwLjMzMzMzMzNlbUYnLUZicTYmLUYjNjJGYHRGX19sRmN0Rl9fbEZmdEZfX2xGaXRGX19sRltzRl9fbEZbXWxGX19sRlxebEZfX2xGW3RGZHBGZHAvJSVvcGVuR1EiW0YnLyUmY2xvc2VHUSJdRidGZHBGZHBGZnBGYG9GXHEtSSNtc0dGJDYjUWNzTGlzdGVkfmJlbG93fmFyZX50aGV+ZWlnaHR+c3ViLW1hdHJpY2Vzfm9mfnRoZX5IZXNzaWFufmV2YWx1YXRlZH5hdH50aGV+REZFLn5UaGV+Y29ycmVzcG9uZGluZ35ub24temVyb35lbnRyaWVzfmFyZX5saXN0ZWR+aW5+U2VjdGlvbn43LkYnLUYsNi1RIjtGJ0ZkcEY5RmJfbEY+RkBGQkZERkZGSEZbcUZgb0ZdcEZccUZccUZccS1GUjYjUSpgRzFfX2RmZWBGJ0Zcci1GUjYlUSVzdWJzRidGVUZkcC1GYnE2JC1GIzYmLUZicTYmLUYjNkJGYHQtRiw2LVEiPUYnRmRwRjlGPEY+RkBGQkZERkZGaXBGW3EtRmFzNigtRiM2JUZfckZccUZkcC1GIzYkRmZ1RmRwRlx1Rl91RmJ1RmR1Rl9fbEZjdEZkYWwtRk42JFEiMEYnRmRwRl9fbEZmdEZkYWxGXWJsRl9fbEZpdEZkYWxGXWJsRl9fbEZbc0ZkYWxGXWJsRl9fbEZbXWxGZGFsLUZhczYoLUYjNiVGY1tsRmF4RmRwLUYjNiRGaFxsRmRwRlx1Rl91RmJ1RmR1Rl9fbEZcXmxGZGFsRl1ibEZfX2xGW3RGZGFsRl1ibEZkcEZkcC9Gal9sUSJ8ZnJGJy9GXWBsUSJ8aHJGJ0ZfX2xGZV5sRmRwRmRwRmNgbEZccUZgb0ZccUZgb0ZccUZccUZccUZccS1GUjYlUSNHMkYnRlVGZHBGXHJGaF5sLUZicTYkLUYjNiZGaXVGX19sRmVfbEZkcEZkcEZmcEZgb0ZdcEZgb0ZccUZccUZccUZccS1GUjYjUSpgRzJfX2RmZWBGJ0ZcckZpYGwtRmJxNiQtRiM2JkZgYWxGX19sRmpibEZkcEZkcEZjYGxGXHFGYG9GXHFGXHFGXHFGXHEtRlI2JVEjRzNGJ0ZVRmRwRlxyRmhebC1GYnE2JC1GIzYmRmp2Rl9fbEZlX2xGZHBGZHBGZnBGYG9GXXBGYG9GXHFGXHFGXHEtRlI2I1EqYEczX19kZmVgRidGXHJGaWBsLUZicTYkLUYjNiZGYGFsRl9fbEZoY2xGZHBGZHBGY2BsRlxxRmBvRlxxRmBvRlxxRlxxRlxxLUZSNiVRI0c0RidGVUZkcEZcckZoXmwtRmJxNiQtRiM2JkZbekZfX2xGZV9sRmRwRmRwRmZwRmBvRl1wRmBvRlxxRlxxRlxxLUZSNiNRKmBHNF9fZGZlYEYnRlxyRmlgbC1GYnE2JC1GIzYmRmBhbEZfX2xGZmRsRmRwRmRwRmNgbEZccUZgb0ZccUZccUZccS1GUjYlUSNHNUYnRlVGZHBGXHJGaF5sLUZicTYkLUYjNiZGaXpGX19sRmVfbEZkcEZkcEZmcEZgb0ZdcEZgb0ZccUZccUZccS1GUjYjUSpgRzVfX2RmZWBGJ0ZcckZpYGwtRmJxNiQtRiM2JkZgYWxGX19sRmRlbEZkcEZkcEZjYGxGXHFGYG9GXHFGXHFGXHEtRlI2JVEjRzZGJ0ZVRmRwRlxyRmhebC1GYnE2JC1GIzYmRmBbbEZfX2xGZV9sRmRwRmRwRmZwRmBvRl1wRmBvRlxxRlxxRlxxLUZSNiNRKmBHNl9fZGZlYEYnRlxyRmlgbC1GYnE2JC1GIzYmRmBhbEZfX2xGYmZsRmRwRmRwRmNgbEZccUZgb0ZccUZccUZccS1GUjYlUSNHN0YnRlVGZHBGXHJGaF5sLUZicTYkLUYjNiZGXl1sRl9fbEZlX2xGZHBGZHBGZnBGYG9GXXBGYG9GXHFGXHFGXHEtRlI2I1EqYEc3X19kZmVgRidGXHJGaWBsLUZicTYkLUYjNiZGYGFsRl9fbEZgZ2xGZHBGZHBGY2BsRlxxRmBvRlxxRlxxRlxxLUZSNiVRI0c4RidGVUZkcEZcckZoXmwtRmJxNiQtRiM2JkZfXmxGX19sRmVfbEZkcEZkcEZmcEZgb0ZdcEZgb0ZccUZccUZccS1GUjYjUSpgRzhfX2RmZWBGJ0ZcckZpYGwtRmJxNiQtRiM2JkZgYWxGX19sRl5obEZkcEZkcEZjYGxGXHFGYG9GXXBGXHEvJStleGVjdXRhYmxlR0Y7RmRw">LUklbXJvd0c2Iy9JK21vZHVsZW5hbWVHNiJJLFR5cGVzZXR0aW5nR0koX3N5c2xpYkdGJzZcYWwtSSNtb0dGJDYwUSJ+RicvJSVib2xkR1EldHJ1ZUYnLyUqdW5kZXJsaW5lR0YxLyUsbWF0aHZhcmlhbnRHUSVib2xkRicvJStmb250d2VpZ2h0R0Y2LyUmZmVuY2VHUSZmYWxzZUYnLyUqc2VwYXJhdG9yR0Y7LyUpc3RyZXRjaHlHRjsvJSpzeW1tZXRyaWNHRjsvJShsYXJnZW9wR0Y7LyUubW92YWJsZWxpbWl0c0dGOy8lJ2FjY2VudEdGOy8lJ2xzcGFjZUdRJjAuMGVtRicvJSdyc3BhY2VHRkotSSNtbkdGJDYnUSI0RidGL0YyRjRGN0YrRistSSNtaUdGJDYoUShIRVNTSUFORidGLy8lJ2l0YWxpY0dGO0YyRjRGNy1GLDYwUSgmbWludXM7RidGL0YyRjRGN0Y5RjxGPkZARkJGREZGL0ZJUSwwLjIyMjIyMjJlbUYnL0ZMRmVuLUZSNihRKmV2YWx1YXRlZEYnRi9GVUYyRjRGN0YrLUZSNihRI2F0RidGL0ZVRjJGNEY3RistRlI2KFEkREZFRidGL0ZVRjJGNEY3LUknbXNwYWNlR0YkNiYvJSdoZWlnaHRHUSYwLjBleEYnLyUmd2lkdGhHRkovJSZkZXB0aEdGZW8vJSpsaW5lYnJlYWtHUShuZXdsaW5lRictRmFvNiZGY29GZm9GaG8vRltwUSVhdXRvRictRlI2JVEocmVzdGFydEYnRlUvRjVRJ25vcm1hbEYnLUYsNi1RIjpGJ0ZkcEY5RjxGPkZARkJGREZGL0ZJUSwwLjI3Nzc3NzhlbUYnL0ZMRmpwLUYsNi1GLkZkcEY5RjxGPkZARkJGREZGRkhGSy1GUjYlUSV3aXRoRidGVUZkcC1JKG1mZW5jZWRHRiQ2JC1GIzYkLUZSNiVRL1ZlY3RvckNhbGN1bHVzRidGVUZkcEZkcEZkcEZmcEZgb0ZccUZccUZccUZccUZccUZccS1GUjYlUSNnMUYnRlVGZHAtRiw2LVEqJmNvbG9uZXE7RidGZHBGOUY8Rj5GQEZCRkRGRkZpcEZbcUZccS1GUjYjUS1gJk9tZWdhO19fSGBGJ0ZccS1GLDYtUSIrRidGZHBGOUY8Rj5GQEZCRkRGRkZaRmZuLUZSNiVRLSZ2YXJlcHNpbG9uO0YnRlVGZHAtRiw2LVEnJnNkb3Q7RidGZHBGOUY8Rj5GQEZCRkRGRkZIRkstRlI2I1EnYHhfXzVgRictRiw2LUZZRmRwRjlGPEY+RkBGQkZERkZGWkZmbi1JJm1mcmFjR0YkNigtRiM2KS1GUjYlUScmIzk2MztGJ0ZVRmRwRmhyLUZSNiNRLGAmYmV0YTtfX01gRidGaHItRlI2I1EnYHhfXzhgRidGXHFGZHAtRiM2LC1GUjYjUSdgeF9fMWBGJ0Zici1GUjYjUSdgeF9fMmBGJ0Zici1GUjYjUSdgeF9fM2BGJ0Zici1GUjYjUSdgeF9fNGBGJ0ZickZbc0ZkcC8lLmxpbmV0aGlja25lc3NHUSIxRicvJStkZW5vbWFsaWduR1EnY2VudGVyRicvJSludW1hbGlnbkdGYXUvJSliZXZlbGxlZEdGO0ZockZgdEZecy1GUjYjUSpgJnhpO19fSGBGJ0ZockZgdEZmcEZgb0ZccUZccUZccUZccUZccS1GUjYlUSNnMkYnRlVGZHBGXHItRmFzNigtRiM2KC1GUjYlUSgmc2lnbWE7RidGVUZkcEZockZoc0ZockZbdEZkcEZedEZcdUZfdUZidUZkdUZockZgdEZecy1GYnE2JC1GIzYnLUZSNiVRKCZnYW1tYTtGJ0ZVRmRwRmJyRlxxRmZ1RmRwRmRwRmhyRmN0RmZwRmBvRlxxRlxxRlxxRlxxRlxxLUZSNiVRI2czRidGVUZkcEZcckZndkZoci1GYnE2JC1GIzYrLUZONiRGXnVGZHBGXnMtRlI2JVEkZXhwRidGVUZkcC1GYnE2JC1GIzYnLUYsNi1RKiZ1bWludXMwO0YnRmRwRjlGPEY+RkBGQkZERkZGWkZmbi1GYXM2KC1GIzYlLUZSNiNRIUYnRmN0RmRwRl50Rlx1Rl91RmJ1RmR1RmJyLUZSNiNRMmAmdmFyZXBzaWxvbjtfXzBgRidGZHBGZHBGaHItRmJxNiQtRiM2Ji1GUjYjUSlgdV9fbG93YEYnRl5zLUZSNiNRKmB1X19oaWdoYEYnRmRwRmRwRl5zRl55RmRwRmRwRmhyRmN0Rl5zLUZicTYkLUYjNigtRlI2JVEoJmRlbHRhO0YnRlVGZHBGYnItRlI2I1EvYCZsYW1iZGE7X19ZUmBGJ0ZickZmdUZkcEZkcEZockZmdEZmcEZgb0ZccUZccUZccUZccUZccS1GUjYlUSNnNEYnRlVGZHBGXHJGZ3ZGaHItRmJxNiQtRiM2KUZjd0Zmd0ZockZneEZickZeeUZkcEZkcEZockZjdEZecy1GYnE2JC1GIzYmLUZSNiNRL2AmbGFtYmRhO19fQVJgRidGYnJGZnVGZHBGZHBGaHJGaXRGZnBGYG9GXHFGXHFGXHFGXHFGXHEtRlI2JVEjZzVGJ0ZVRmRwRlxyRmZ6RmhyRml0RmJyRmh5RmhyRmZ0Rl5zLUZicTYkLUYjNiZGZXJGYnJGZnVGZHBGZHBGaHJGW3NGZnBGYG9GXHFGXHFGXHFGXHFGXHEtRlI2JVEjZzZGJ0ZVRmRwRlxyLUZSNiNRLWAmT21lZ2E7X19NYEYnRlxxRmp3LUZicTYkLUYjNi0tRmFzNigtRiM2KEZgdkZoci1GUjYjUSxgJmJldGE7X19ZYEYnRmhyRmZ0RmRwRl50Rlx1Rl91RmJ1RmR1RmJyRlxxRlxxLUZhczYoLUYjNihGYHZGaHItRlI2I1EsYCZiZXRhO19fQWBGJ0ZockZpdEZkcEZedEZcdUZfdUZidUZkdUZccUZccUZccUZici1GUjYjUSpgJnhpO19fTWBGJ0ZkcEZkcEZoci1GUjYjUSdgeF9fNmBGJ0ZmcEZgb0ZccUZccUZccUZccUZccS1GUjYlUSNnN0YnRlVGZHBGXHItRmJxNiQtRiM2KUZqW2xGYnJGXHFGXHFGYVxsRmF4RmRwRmRwRmhyRltdbEZecy1GYnE2JC1GIzYoLUZSNiVRJiZ0YXU7RidGVUZkcEZccUZickZccUZoXGxGZHBGZHBGaHItRlI2I1EnYHhfXzdgRidGZnBGYG9GXHFGXHFGXHFGXHFGXHEtRlI2JVEjZzhGJ0ZVRmRwRlxyLUZSNiVRJHRhdUYnRlVGZHBGaHJGXF5sRl5zRmhcbEZockZbdEZmcEZgb0Zgb0Zgb0ZccUZgb0ZccUZccUZccUZccUZccS1GUjYlUSNHMUYnRlVGZHBGXHItRlI2JVEoSGVzc2lhbkYnRlVGZHAtRmJxNiQtRiM2JkZpcS1GLDYtUSIsRidGZHBGOS9GPUYxRj5GQEZCRkRGRkZIL0ZMUSwwLjMzMzMzMzNlbUYnLUZicTYmLUYjNjJGYHRGX19sRmN0Rl9fbEZmdEZfX2xGaXRGX19sRltzRl9fbEZbXWxGX19sRlxebEZfX2xGW3RGZHBGZHAvJSVvcGVuR1EiW0YnLyUmY2xvc2VHUSJdRidGZHBGZHBGZnBGYG9GXHEtSSNtc0dGJDYjUWNzTGlzdGVkfmJlbG93fmFyZX50aGV+ZWlnaHR+c3ViLW1hdHJpY2Vzfm9mfnRoZX5IZXNzaWFufmV2YWx1YXRlZH5hdH50aGV+REZFLn5UaGV+Y29ycmVzcG9uZGluZ35ub24temVyb35lbnRyaWVzfmFyZX5saXN0ZWR+aW5+U2VjdGlvbn43LkYnLUYsNi1RIjtGJ0ZkcEY5RmJfbEY+RkBGQkZERkZGSEZbcUZgb0ZdcEZccUZccUZccS1GUjYjUSpgRzFfX2RmZWBGJ0Zcci1GUjYlUSVzdWJzRidGVUZkcC1GYnE2JC1GIzYmLUZicTYmLUYjNkJGYHQtRiw2LVEiPUYnRmRwRjlGPEY+RkBGQkZERkZGaXBGW3EtRmFzNigtRiM2JUZfckZccUZkcC1GIzYkRmZ1RmRwRlx1Rl91RmJ1RmR1Rl9fbEZjdEZkYWwtRk42JFEiMEYnRmRwRl9fbEZmdEZkYWxGXWJsRl9fbEZpdEZkYWxGXWJsRl9fbEZbc0ZkYWxGXWJsRl9fbEZbXWxGZGFsLUZhczYoLUYjNiVGY1tsRmF4RmRwLUYjNiRGaFxsRmRwRlx1Rl91RmJ1RmR1Rl9fbEZcXmxGZGFsRl1ibEZfX2xGW3RGZGFsRl1ibEZkcEZkcC9Gal9sUSJ8ZnJGJy9GXWBsUSJ8aHJGJ0ZfX2xGZV5sRmRwRmRwRmNgbEZccUZgb0ZccUZgb0ZccUZccUZccUZccS1GUjYlUSNHMkYnRlVGZHBGXHJGaF5sLUZicTYkLUYjNiZGaXVGX19sRmVfbEZkcEZkcEZmcEZgb0ZdcEZgb0ZccUZccUZccUZccS1GUjYjUSpgRzJfX2RmZWBGJ0ZcckZpYGwtRmJxNiQtRiM2JkZgYWxGX19sRmpibEZkcEZkcEZjYGxGXHFGYG9GXHFGXHFGXHFGXHEtRlI2JVEjRzNGJ0ZVRmRwRlxyRmhebC1GYnE2JC1GIzYmRmp2Rl9fbEZlX2xGZHBGZHBGZnBGYG9GXXBGYG9GXHFGXHFGXHEtRlI2I1EqYEczX19kZmVgRidGXHJGaWBsLUZicTYkLUYjNiZGYGFsRl9fbEZoY2xGZHBGZHBGY2BsRlxxRmBvRlxxRmBvRlxxRlxxRlxxLUZSNiVRI0c0RidGVUZkcEZcckZoXmwtRmJxNiQtRiM2JkZbekZfX2xGZV9sRmRwRmRwRmZwRmBvRl1wRmBvRlxxRlxxRlxxLUZSNiNRKmBHNF9fZGZlYEYnRlxyRmlgbC1GYnE2JC1GIzYmRmBhbEZfX2xGZmRsRmRwRmRwRmNgbEZccUZgb0ZccUZccUZccS1GUjYlUSNHNUYnRlVGZHBGXHJGaF5sLUZicTYkLUYjNiZGaXpGX19sRmVfbEZkcEZkcEZmcEZgb0ZdcEZgb0ZccUZccUZccS1GUjYjUSpgRzVfX2RmZWBGJ0ZcckZpYGwtRmJxNiQtRiM2JkZgYWxGX19sRmRlbEZkcEZkcEZjYGxGXHFGYG9GXHFGXHFGXHEtRlI2JVEjRzZGJ0ZVRmRwRlxyRmhebC1GYnE2JC1GIzYmRmBbbEZfX2xGZV9sRmRwRmRwRmZwRmBvRl1wRmBvRlxxRlxxRlxxLUZSNiNRKmBHNl9fZGZlYEYnRlxyRmlgbC1GYnE2JC1GIzYmRmBhbEZfX2xGYmZsRmRwRmRwRmNgbEZccUZgb0ZccUZccUZccS1GUjYlUSNHN0YnRlVGZHBGXHJGaF5sLUZicTYkLUYjNiZGXl1sRl9fbEZlX2xGZHBGZHBGZnBGYG9GXXBGYG9GXHFGXHFGXHEtRlI2I1EqYEc3X19kZmVgRidGXHJGaWBsLUZicTYkLUYjNiZGYGFsRl9fbEZgZ2xGZHBGZHBGY2BsRlxxRmBvRlxxRlxxRlxxLUZSNiVRI0c4RidGVUZkcEZcckZoXmwtRmJxNiQtRiM2JkZfXmxGX19sRmVfbEZkcEZkcEZmcEZgb0ZdcEZgb0ZccUZccUZccS1GUjYjUSpgRzhfX2RmZWBGJ0ZcckZpYGwtRmJxNiQtRiM2JkZgYWxGX19sRl5obEZkcEZkcEZjYGxGXHFGYG9GXXBGXHEvJStleGVjdXRhYmxlR0Y7RmRw</Equation></Text-field>
</Input>
</Group>
<Group labelreference="L1" drawlabel="true">
<Input>
<Text-field prompt="&gt; " style="Maple Input" layout="Normal"><Equation executable="true" style="2D Input" input-equation="" display="LUklbXJvd0c2Iy9JK21vZHVsZW5hbWVHNiJJLFR5cGVzZXR0aW5nR0koX3N5c2xpYkdGJzYlLUkjbWlHRiQ2I1EhRicvJStleGVjdXRhYmxlR1EmZmFsc2VGJy8lLG1hdGh2YXJpYW50R1Enbm9ybWFsRic=">LUklbXJvd0c2Iy9JK21vZHVsZW5hbWVHNiJJLFR5cGVzZXR0aW5nR0koX3N5c2xpYkdGJzYjLUkjbWlHRiQ2I1EhRic=</Equation></Text-field>
</Input>
</Group>
</Worksheet>
