# Supplementary material for: An Epidemiological Model of Malaria Accounting for Asymptomatic Carriers
Source: Bull Math Biol. 2020 Mar 14;82(3):42. doi: 10.1007/s11538-020-00717-y (PMC7072066; doi:10.1007/s11538-020-00717-y)
Supplement: Supplementary file 3 — Supplementary material 3 (mw 33 KB) [file 11538_2020_717_MOESM3_ESM.mw]

<?xml version="1.0" encoding="UTF-8"?>
<Worksheet>
<Version major="17" minor="0"/>
<Label-Scheme value="2" prefix=""/>
<View-Properties presentation="false" autoexpanding_sections="true">
</View-Properties>
<MapleNet-Properties elisiondigitsbefore="100" labelling="true" indentamount="4" elisiontermsthreshold="10000" ansi="false" errorbreak="1" useclientjvm="true" echo="1" imaginaryunit="I" labelwidth="20" contextmenusize="automatic" plotdriver="opengl" elisiondigitsafter="100" plotoutput="terminal" helpbrowser="standard" rtablesize="10" elisiontermsbefore="100" elisiondigitsthreshold="10000" typesetting="standard" plotdevice="inline" verboseproc="1" showassumed="1" errorcursor="false" longdelim="true" plotoptions="" quiet="false" elisiontermsafter="100" screenwidth="79" preplot="" prettyprint="3" displayprecision="-1" screenpixelheight="800" warnlevel="3" screenheight="25" latexwidth="8.0" postplot="" prompt="&gt; " ShowLabels="true"/>
<Styles>
<Font name="Ordered List 1" background="[255,255,255]" bold="false" executable="false" family="Times New Roman" foreground="[0,0,0]" italic="false" opaque="false" readonly="false" size="12" subscript="false" superscript="false" underline="false" placeholder="false"/>
<Font name="Annotation Text" background="[255,255,255]" bold="false" executable="false" family="Times New Roman" foreground="[0,0,0]" italic="false" opaque="false" readonly="false" size="12" subscript="false" superscript="false" underline="false" placeholder="false"/>
<Font name="Ordered List 2" background="[255,255,255]" bold="false" executable="false" family="Times New Roman" foreground="[0,0,0]" italic="false" opaque="false" readonly="false" size="12" subscript="false" superscript="false" underline="false" placeholder="false"/>
<Font name="Ordered List 3" background="[255,255,255]" bold="false" executable="false" family="Times New Roman" foreground="[0,0,0]" italic="false" opaque="false" readonly="false" size="12" subscript="false" superscript="false" underline="false" placeholder="false"/>
<Font name="Ordered List 4" background="[255,255,255]" bold="false" executable="false" family="Times New Roman" foreground="[0,0,0]" italic="false" opaque="false" readonly="false" size="12" subscript="false" superscript="false" underline="false" placeholder="false"/>
<Font name="Ordered List 5" background="[255,255,255]" bold="false" executable="false" family="Times New Roman" foreground="[0,0,0]" italic="false" opaque="false" readonly="false" size="12" subscript="false" superscript="false" underline="false" placeholder="false"/>
<Font name="Author" background="[255,255,255]" bold="false" executable="false" family="Times New Roman" foreground="[0,0,0]" italic="false" opaque="false" readonly="false" size="12" subscript="false" superscript="false" underline="false" placeholder="false"/>
<Font name="Annotation Title" background="[255,255,255]" bold="true" executable="false" family="Times New Roman" foreground="[0,0,0]" italic="false" opaque="false" readonly="false" size="18" subscript="false" superscript="false" underline="false" placeholder="false"/>
<Font name="Warning" background="[255,255,255]" bold="false" executable="false" family="Courier New" foreground="[0,0,255]" italic="false" opaque="false" readonly="true" size="12" subscript="false" superscript="false" underline="false" placeholder="false"/>
<Font name="Caption Reference" background="[255,255,255]" bold="true" executable="false" family="Times New Roman" foreground="[0,0,0]" italic="false" opaque="false" readonly="false" size="12" subscript="false" superscript="false" underline="false" placeholder="false"/>
<Font name="Maple Input Placeholder" background="[255,255,255]" bold="true" executable="true" family="Courier New" foreground="[200,0,200]" italic="false" opaque="false" readonly="false" size="12" subscript="false" superscript="false" underline="false" placeholder="true"/>
<Font name="Maple Plot" background="[255,255,255]" bold="false" executable="false" family="Times New Roman" foreground="[0,0,0]" italic="false" opaque="false" readonly="false" size="12" subscript="false" superscript="false" underline="false" placeholder="false"/>
<Font name="Code" background="[255,255,255]" bold="false" executable="false" family="Courier New" foreground="[255,0,0]" italic="false" opaque="false" readonly="false" size="12" subscript="false" superscript="false" underline="false" placeholder="false"/>
<Font name="Line Printed Output" background="[255,255,255]" bold="false" executable="false" family="Courier New" foreground="[0,0,255]" italic="false" opaque="false" readonly="true" size="12" subscript="false" superscript="false" underline="false" placeholder="false"/>
<Font name="Text Output" background="[255,255,255]" bold="false" executable="false" family="Courier New" foreground="[0,0,255]" italic="false" opaque="false" readonly="true" size="12" subscript="false" superscript="false" underline="false" placeholder="false"/>
<Font name="Diagnostic" background="[255,255,255]" bold="false" executable="false" family="Courier New" foreground="[40,120,40]" italic="false" opaque="false" readonly="true" size="12" subscript="false" superscript="false" underline="false" placeholder="false"/>
<Font name="2D Inert Output" background="[255,255,255]" bold="false" executable="true" family="Times New Roman" foreground="[144,144,144]" italic="false" opaque="false" readonly="false" size="12" subscript="false" superscript="false" underline="false" placeholder="false"/>
<Font name="Normal" background="[255,255,255]" bold="false" executable="false" family="Times New Roman" foreground="[0,0,0]" italic="false" opaque="false" readonly="false" size="12" subscript="false" superscript="false" underline="false" placeholder="false"/>
<Font name="Hyperlink" background="[255,255,255]" bold="false" executable="false" family="Times New Roman" foreground="[0,128,128]" italic="false" opaque="false" readonly="false" size="12" subscript="false" superscript="false" underline="true" placeholder="false"/>
<Font name="Maple Output" background="[255,255,255]" bold="false" executable="false" family="Times New Roman" foreground="[0,0,0]" italic="false" opaque="false" readonly="false" size="12" subscript="false" superscript="false" underline="false" placeholder="false"/>
<Font name="Dash Item" background="[255,255,255]" bold="false" executable="false" family="Times New Roman" foreground="[0,0,0]" italic="false" opaque="false" readonly="false" size="12" subscript="false" superscript="false" underline="false" placeholder="false"/>
<Font name="2D Math" background="[255,255,255]" bold="false" executable="false" family="Times New Roman" foreground="[0,0,0]" italic="false" opaque="false" readonly="false" size="12" subscript="false" superscript="false" underline="false" placeholder="false"/>
<Font name="Maple Input" background="[255,255,255]" bold="true" executable="true" family="Courier New" foreground="[120,0,14]" italic="false" opaque="false" readonly="false" size="12" subscript="false" superscript="false" underline="false" placeholder="false"/>
<Font name="2D Output" background="[255,255,255]" bold="false" executable="false" family="Times New Roman" foreground="[0,0,255]" italic="false" opaque="false" readonly="true" size="12" subscript="false" superscript="false" underline="false" placeholder="false"/>
<Font name="2D Input" background="[255,255,255]" bold="false" executable="true" family="Times New Roman" foreground="[0,0,0]" italic="false" opaque="false" readonly="false" size="12" subscript="false" superscript="false" underline="false" placeholder="false"/>
<Font name="HyperlinkError" background="[255,255,255]" bold="false" executable="false" family="Courier New" foreground="[255,0,255]" italic="false" opaque="false" readonly="true" size="12" subscript="false" superscript="false" underline="true" placeholder="false"/>
<Font name="Header and Footer" background="[255,255,255]" bold="false" executable="false" family="Times New Roman" foreground="[0,0,0]" italic="false" opaque="false" readonly="false" size="10" subscript="false" superscript="false" underline="false" placeholder="false"/>
<Font name="Error" background="[255,255,255]" bold="false" executable="false" family="Courier New" foreground="[255,0,255]" italic="false" opaque="false" readonly="true" size="12" subscript="false" superscript="false" underline="false" placeholder="false"/>
<Font name="Title" background="[255,255,255]" bold="true" executable="false" family="Times New Roman" foreground="[0,0,0]" italic="false" opaque="false" readonly="false" size="18" subscript="false" superscript="false" underline="false" placeholder="false"/>
<Font name="Heading 1" background="[255,255,255]" bold="true" executable="false" family="Times New Roman" foreground="[0,0,0]" italic="false" opaque="false" readonly="false" size="18" subscript="false" superscript="false" underline="false" placeholder="false"/>
<Font name="Text" background="[255,255,255]" bold="false" executable="false" family="Times New Roman" foreground="[0,0,0]" italic="false" opaque="false" readonly="false" size="12" subscript="false" superscript="false" underline="false" placeholder="false"/>
<Font name="Bullet Item" background="[255,255,255]" bold="false" executable="false" family="Times New Roman" foreground="[0,0,0]" italic="false" opaque="false" readonly="false" size="12" subscript="false" superscript="false" underline="false" placeholder="false"/>
<Font name="Heading 4" background="[255,255,255]" bold="false" executable="false" family="Times New Roman" foreground="[0,0,0]" italic="true" opaque="false" readonly="false" size="12" subscript="false" superscript="false" underline="false" placeholder="false"/>
<Font name="Equation Label" background="[255,255,255]" bold="true" executable="false" family="Times New Roman" foreground="[0,0,0]" italic="false" opaque="false" readonly="false" size="12" subscript="false" superscript="false" underline="false" placeholder="false"/>
<Font name="Heading 3" background="[255,255,255]" bold="true" executable="false" family="Times New Roman" foreground="[0,0,0]" italic="true" opaque="false" readonly="false" size="14" subscript="false" superscript="false" underline="false" placeholder="false"/>
<Font name="Heading 2" background="[255,255,255]" bold="true" executable="false" family="Times New Roman" foreground="[0,0,0]" italic="false" opaque="false" readonly="false" size="16" subscript="false" superscript="false" underline="false" placeholder="false"/>
<Font name="HyperlinkWarning" background="[255,255,255]" bold="false" executable="false" family="Courier New" foreground="[0,0,255]" italic="false" opaque="false" readonly="true" size="12" subscript="false" superscript="false" underline="true" placeholder="false"/>
<Font name="Dictionary Hyperlink" background="[255,255,255]" bold="false" executable="false" family="Times New Roman" foreground="[147,0,15]" italic="false" opaque="false" readonly="false" size="12" subscript="false" superscript="false" underline="true" placeholder="false"/>
<Font name="Atomic Variable" background="[255,255,255]" bold="false" executable="false" family="Times New Roman" foreground="[175,0,175]" italic="true" opaque="false" readonly="false" size="12" subscript="false" superscript="false" underline="false" placeholder="false"/>
<Font name="Caption Text" background="[255,255,255]" bold="true" executable="false" family="Times New Roman" foreground="[0,0,0]" italic="false" opaque="false" readonly="false" size="12" subscript="false" superscript="false" underline="false" placeholder="false"/>
<Font name="List Item" background="[255,255,255]" bold="false" executable="false" family="Times New Roman" foreground="[0,0,0]" italic="false" opaque="false" readonly="false" size="12" subscript="false" superscript="false" underline="false" placeholder="false"/>
<Layout name="Ordered List 1" alignment="left" bullet="numeric" firstindent="0" leftmargin="0" rightmargin="0" linespacing="0.0" spaceabove="3" spacebelow="3" linebreak="space" pagebreak-before="false" initial="-1" bulletsuffix=""/>
<Layout name="Ordered List 2" alignment="left" bullet="alphabetic" firstindent="0" leftmargin="36" rightmargin="0" linespacing="0.0" spaceabove="3" spacebelow="3" linebreak="space" pagebreak-before="false" initial="-1" bulletsuffix=""/>
<Layout name="Ordered List 3" alignment="left" bullet="roman" firstindent="0" leftmargin="72" rightmargin="0" linespacing="0.0" spaceabove="3" spacebelow="3" linebreak="space" pagebreak-before="false" initial="-1" bulletsuffix=""/>
<Layout name="Ordered List 4" alignment="left" bullet="ALPHABETIC" firstindent="0" leftmargin="108" rightmargin="0" linespacing="0.0" spaceabove="3" spacebelow="3" linebreak="space" pagebreak-before="false" initial="-1" bulletsuffix=""/>
<Layout name="Ordered List 5" alignment="left" bullet="ROMAN" firstindent="0" leftmargin="144" rightmargin="0" linespacing="0.0" spaceabove="3" spacebelow="3" linebreak="space" pagebreak-before="false" initial="-1" bulletsuffix=""/>
<Layout name="Author" alignment="centred" bullet="none" firstindent="0" leftmargin="0" rightmargin="0" linespacing="0.0" spaceabove="8" spacebelow="8" linebreak="space" pagebreak-before="false" initial="0" bulletsuffix=""/>
<Layout name="Warning" alignment="left" bullet="none" firstindent="0" leftmargin="0" rightmargin="0" linespacing="0.0" spaceabove="0" spacebelow="0" linebreak="space" pagebreak-before="false" initial="0" bulletsuffix=""/>
<Layout name="Annotation Title" alignment="centred" bullet="none" firstindent="0" leftmargin="0" rightmargin="0" linespacing="0.0" spaceabove="12" spacebelow="12" linebreak="space" pagebreak-before="false" initial="0" bulletsuffix=""/>
<Layout name="Maple Plot" alignment="centred" bullet="none" firstindent="0" leftmargin="0" rightmargin="0" linespacing="0.0" spaceabove="0" spacebelow="0" linebreak="space" pagebreak-before="false" initial="0" bulletsuffix=""/>
<Layout name="Line Printed Output" alignment="left" bullet="none" firstindent="0" leftmargin="0" rightmargin="0" linespacing="0.0" spaceabove="0" spacebelow="0" linebreak="any" pagebreak-before="false" initial="0" bulletsuffix=""/>
<Layout name="Text Output" alignment="left" bullet="none" firstindent="0" leftmargin="0" rightmargin="0" linespacing="0.0" spaceabove="0" spacebelow="0" linebreak="newline" pagebreak-before="false" initial="0" bulletsuffix=""/>
<Layout name="Diagnostic" alignment="left" bullet="none" firstindent="0" leftmargin="0" rightmargin="0" linespacing="0.0" spaceabove="0" spacebelow="0" linebreak="any" pagebreak-before="false" initial="0" bulletsuffix=""/>
<Layout name="Normal" alignment="left" bullet="none" firstindent="0" leftmargin="0" rightmargin="0" linespacing="0.0" spaceabove="0" spacebelow="0" linebreak="space" pagebreak-before="false" initial="0" bulletsuffix=""/>
<Layout name="Maple Output" alignment="centred" bullet="none" firstindent="0" leftmargin="0" rightmargin="0" linespacing="0.3" spaceabove="0" spacebelow="0" linebreak="space" pagebreak-before="false" initial="0" bulletsuffix=""/>
<Layout name="Dash Item" alignment="left" bullet="dash" firstindent="0" leftmargin="0" rightmargin="0" linespacing="0.0" spaceabove="3" spacebelow="3" linebreak="space" pagebreak-before="false" initial="0" bulletsuffix=""/>
<Layout name="HyperlinkError" alignment="left" bullet="none" firstindent="0" leftmargin="0" rightmargin="0" linespacing="0.0" spaceabove="0" spacebelow="0" linebreak="space" pagebreak-before="false" initial="0" bulletsuffix=""/>
<Layout name="Error" alignment="left" bullet="none" firstindent="0" leftmargin="0" rightmargin="0" linespacing="0.0" spaceabove="0" spacebelow="0" linebreak="space" pagebreak-before="false" initial="0" bulletsuffix=""/>
<Layout name="Title" alignment="centred" bullet="none" firstindent="0" leftmargin="0" rightmargin="0" linespacing="0.0" spaceabove="12" spacebelow="12" linebreak="space" pagebreak-before="false" initial="0" bulletsuffix=""/>
<Layout name="Heading 1" alignment="left" bullet="none" firstindent="0" leftmargin="0" rightmargin="0" linespacing="0.0" spaceabove="8" spacebelow="4" linebreak="space" pagebreak-before="false" initial="0" bulletsuffix=""/>
<Layout name="Bullet Item" alignment="left" bullet="dot" firstindent="0" leftmargin="0" rightmargin="0" linespacing="0.0" spaceabove="3" spacebelow="3" linebreak="space" pagebreak-before="false" initial="0" bulletsuffix=""/>
<Layout name="Heading 4" alignment="left" bullet="none" firstindent="0" leftmargin="0" rightmargin="0" linespacing="0.0" spaceabove="0" spacebelow="0" linebreak="space" pagebreak-before="false" initial="0" bulletsuffix=""/>
<Layout name="Heading 3" alignment="left" bullet="none" firstindent="0" leftmargin="0" rightmargin="0" linespacing="0.0" spaceabove="0" spacebelow="0" linebreak="space" pagebreak-before="false" initial="0" bulletsuffix=""/>
<Layout name="Heading 2" alignment="left" bullet="none" firstindent="0" leftmargin="0" rightmargin="0" linespacing="0.0" spaceabove="8" spacebelow="2" linebreak="space" pagebreak-before="false" initial="0" bulletsuffix=""/>
<Layout name="HyperlinkWarning" alignment="left" bullet="none" firstindent="0" leftmargin="0" rightmargin="0" linespacing="0.0" spaceabove="0" spacebelow="0" linebreak="space" pagebreak-before="false" initial="0" bulletsuffix=""/>
<Layout name="List Item" alignment="left" bullet="indent" firstindent="0" leftmargin="0" rightmargin="0" linespacing="0.0" spaceabove="3" spacebelow="3" linebreak="space" pagebreak-before="false" initial="0" bulletsuffix=""/>
<Pencil-style name="Pencil 5" pen-color="[255,0,0]" pen-height="5.0" pen-width="5.0" pen-opacity="1.0"/>
<Pencil-style name="Pencil 4" pen-color="[0,0,255]" pen-height="3.0" pen-width="3.0" pen-opacity="1.0"/>
<Pencil-style name="Pencil 3" pen-color="[0,0,0]" pen-height="3.0" pen-width="3.0" pen-opacity="1.0"/>
<Pencil-style name="Pencil 2" pen-color="[0,0,255]" pen-height="1.0" pen-width="1.0" pen-opacity="1.0"/>
<Pencil-style name="Pencil 1" pen-color="[0,0,0]" pen-height="1.0" pen-width="1.0" pen-opacity="1.0"/>
<Highlighter-style name="Highlighter 2" pen-color="[255,204,0]" pen-height="14.0" pen-width="14.0" pen-opacity="0.8"/>
<Highlighter-style name="Highlighter 1" pen-color="[255,153,255]" pen-height="12.0" pen-width="8.0" pen-opacity="0.8"/>
<Highlighter-style name="Highlighter 4" pen-color="[0,255,255]" pen-height="32.0" pen-width="32.0" pen-opacity="0.8"/>
<Highlighter-style name="Highlighter 3" pen-color="[51,255,0]" pen-height="24.0" pen-width="24.0" pen-opacity="0.8"/>
<Highlighter-style name="Highlighter 5" pen-color="[255,255,0]" pen-height="48.0" pen-width="48.0" pen-opacity="0.8"/>
</Styles>
<Task-table>
    <Task-category name="&lt;default&gt;"/>
</Task-table>
<Task/>
<Group labelreference="L17" drawlabel="true">
<Input>
<Text-field prompt="&gt; " style="Maple Input" size="8" layout="Normal"><Equation executable="true" style="2D Input" input-equation="`and`(VectorCalculus:-`*`(VectorCalculus:-`*`(5, Matrices), F), VectorCalculus:-`*`(VectorCalculus:-`*`(V, VectorCalculus:-`*`(VectorCalculus:-`*`(Relapse, Rate), Modified)), restart)):" display="LUklbXJvd0c2Iy9JK21vZHVsZW5hbWVHNiJJLFR5cGVzZXR0aW5nR0koX3N5c2xpYkdGJzZjeC1JI21vR0YkNjBRIiNGJy8lJWJvbGRHUSV0cnVlRicvJSp1bmRlcmxpbmVHRjEvJSxtYXRodmFyaWFudEdRJWJvbGRGJy8lK2ZvbnR3ZWlnaHRHRjYvJSZmZW5jZUdRJmZhbHNlRicvJSpzZXBhcmF0b3JHRjsvJSlzdHJldGNoeUdGOy8lKnN5bW1ldHJpY0dGOy8lKGxhcmdlb3BHRjsvJS5tb3ZhYmxlbGltaXRzR0Y7LyUnYWNjZW50R0Y7LyUnbHNwYWNlR1EmMC4wZW1GJy8lJ3JzcGFjZUdGSi1JI21pR0YkNihRREVsZWN0cm9uaWN+U3VwcGxlbWVudGFyeX5NYXRlcmlhbH4zRidGLy8lJ2l0YWxpY0dGO0YyRjRGNy1JJ21zcGFjZUdGJDYmLyUnaGVpZ2h0R1EmMC4wZXhGJy8lJndpZHRoR0ZKLyUmZGVwdGhHRlgvJSpsaW5lYnJlYWtHUShuZXdsaW5lRictRiw2L1EifkYnRi9GNEY3RjlGPEY+RkBGQkZERkZGSEZLLUYsNi9GLkYvRjRGN0Y5RjxGPkZARkJGREZGRkhGSy1GTjYnUWJwYXJ0aWNsZX50aXRsZTp+QU5+RVBJREVNSU9MT0dJQ0FMfk1PREVMfk9Gfk1BTEFSSUF+QUNDT1VOVElOR35GT1J+QVNZTVBUT01BVElDfkNBUlJJRVJTRidGL0ZRRjRGN0ZTRmpuRl1vLUZONidRT2pvdXJuYWx+bmFtZTp+QnVsbGV0aW5+b2Z+TWF0aGVtYXRpY2FsfkJpb2xvZ3lGJ0YvRlFGNEY3RlNGam5GXW8tRk42J1FBYXV0aG9yfm5hbWVzOn5KYWNvYn5CLn5BZ3VpbGFyLH5GJ0YvRlFGNEY3LUZONidRJUp1YW5GJ0YvRlFGNEY3RmpuLUZONidRIkJGJ0YvRlFGNEY3LUYsNi9RIi5GJ0YvRjRGN0Y5RjxGPkZARkJGREZGRkhGS0Zqbi1GTjYnUSpHdXRpZXJyZXpGJ0YvRlFGNEY3RlNGam5GXW8tRk42J1FmcWFmZmlsaWF0aW9ufm9mfnRoZX5jb3JyZXNwb25kaW5nfmF1dGhvcjp+RGVwYXJ0bWVudH5vZn5NYXRoZW1hdGljcyx+VW5pdmVyc2l0eX5vZn5HZW9yZ2lhLH5BdGhlbnMsfkdBfjMwNjAyRidGL0ZRRjRGN0ZTRmpuRl1vLUZONidRZm5lbWFpbH5hZGRyZXNzfm9mfnRoZX5jb3JyZXNwb25kaW5nfmF1dGhvcjp+amd1dGllcnJAdWdhLmVkdUYnRi9GUUY0RjdGU0ZqbkZTLUZUNiZGVkZZRmVuL0ZoblElYXV0b0YnRlNGUy1GLDYwRlxvRi9GMkY0RjdGOUY8Rj5GQEZCRkRGRkZIRkstSSNtbkdGJDYnUSI1RidGL0YyRjRGN0ZecS1GTjYoUSlNYXRyaWNlc0YnRi9GUUYyRjRGN0ZecS1GTjYoUSJGRidGL0ZRRjJGNEY3Rl5xLUYsNjBRJGFuZEYnRi9GMkY0RjdGOUY8Rj5GQEZCRkRGRkZIRktGXnEtRk42KFEiVkYnRi9GUUYyRjRGN0ZecS1JKG1mZW5jZWRHRiQ2Jy1GIzYrLUZONihRKFJlbGFwc2VGJ0YvRlFGMkY0RjdGXnEtRk42KFElUmF0ZUYnRi9GUUYyRjRGN0ZecS1GTjYoUSlNb2RpZmllZEYnRi9GUUYyRjRGN0YvRjJGNEY3Ri9GMkY0RjctRk42I1EhRidGU0Zqbi1GTjYnUShyZXN0YXJ0RidGL0ZRRjRGNy1GLDYvUSI6RidGL0Y0RjdGOUY8Rj5GQEZCRkRGRi9GSVEsMC4yNzc3Nzc4ZW1GJy9GTEZoc0Zqbi1GTjYnUSV3aXRoRidGL0ZRRjRGNy1GYXI2Ji1GIzYmLUZONidRL1ZlY3RvckNhbGN1bHVzRidGL0ZRRjRGN0YvRjRGN0YvRjRGN0Zkc0ZTRmpuRmpuRmpuLUkjbXNHRiQ2I1Flc0xpc3RlZH5iZWxvd35hcmV+dGhlfm1hdHJpY2VzfkZfMX5hbmR+Vl8xfmNvcnJlc3BvbmRpbmd+dG9+dGhlfnJlbGFwc2V+cmF0ZX5tb2RpZmllZH52ZXJzaW9ufm9mfnRoZX5TRVlBUn5Nb2RlbCx+YXBwZWFyaW5nfmluflNlY3Rpb25+NC4zLkYnLUYsNi9RIjtGJ0YvRjRGN0Y5L0Y9RjFGPkZARkJGREZGRkhGaXNGUy1GLDYtRlxvL0Y1USdub3JtYWxGJ0Y5RjxGPkZARkJGREZGRkhGS0ZcdUZcdS1GTjYjUSdgZl9fMmBGJy1GLDYtUSomY29sb25lcTtGJ0ZedUY5RjxGPkZARkJGREZGRmdzRmlzLUkmbWZyYWNHRiQ2KC1GIzYoLUZONiVRKCZzaWdtYTtGJ0ZRRl51LUYsNi1RJyZzZG90O0YnRl51RjlGPEY+RkBGQkZERkZGSEZLLUZONiNRLGAmYmV0YTtfX01gRidGXnYtRk42I1EnYHhfXzhgRidGXnUtRiM2LC1GTjYjUSdgeF9fMWBGJy1GLDYtUSIrRidGXnVGOUY8Rj5GQEZCRkRGRi9GSVEsMC4yMjIyMjIyZW1GJy9GTEZgdy1GTjYjUSdgeF9fMmBGJ0Zcdy1GTjYjUSdgeF9fM2BGJ0Zcdy1GTjYjUSdgeF9fNGBGJ0Zcdy1GTjYjUSdgeF9fNWBGJ0ZedS8lLmxpbmV0aGlja25lc3NHUSIxRicvJStkZW5vbWFsaWduR1EnY2VudGVyRicvJSludW1hbGlnbkdGY3gvJSliZXZlbGxlZEdGO0ZedkZpdi1GLDYtRmZzRl51RjlGPEY+RkBGQkZERkZGZ3NGaXNGU0ZcdUZcdUZcdS1GTjYjUSdgZl9fN2BGJ0ZjdS1GYXI2JC1GIzYpLUZndTYoLUYjNihGW3ZGXnYtRk42I1EsYCZiZXRhO19fWWBGJ0ZedkZld0ZedUZndkZeeEZheEZkeEZmeEZcd0ZcdUZcdS1GZ3U2KC1GIzYoRlt2Rl52LUZONiNRLGAmYmV0YTtfX0FgRidGXnZGaHdGXnVGZ3ZGXnhGYXhGZHhGZnhGXnNGXnVGXnVGXnYtRk42I1EnYHhfXzZgRidGaHhGU0ZqcEZTRlx1Rlx1LUZONiNRJ2BGX18wYEYnRmN1LUZONiVRKUphY29iaWFuRidGUUZedS1GYXI2JC1GIzYnLUZhcjYmLUYjNi1GYHUtRiw2LVEiLEYnRl51RjlGW3VGPkZARkJGREZGRkgvRkxRLDAuMzMzMzMzM2VtRictRmFxNiRRIjBGJ0ZedUZgW2xGZVtsRmBbbEZcdUZqeEZgW2xGZVtsRl51Rl51LyUlb3BlbkdRIltGJy8lJmNsb3NlR1EiXUYnRmBbbC1GYXI2Ji1GIzYsRmJ3RmBbbEZld0ZgW2xGaHdGYFtsLUZONiNRJ2B4X183YEYnRmBbbEZkdkZedUZedUZoW2xGW1xsRl5zRl51Rl51Rmh4RlNGXHUtRk42I1EnYEZfXzFgRidGY3UtRk42JVElc3Vic0YnRlFGXnUtRmFyNiQtRiM2Ji1GYXI2Ji1GIzZCRml2LUYsNi1RIj1GJ0ZedUY5RjxGPkZARkJGREZGRmdzRmlzLUZndTYoLUYjNiUtRk42I1EtYCZPbWVnYTtfX0hgRidGXHVGXnUtRiM2JC1GTjYjUSpgJnhpO19fSGBGJ0ZedUZeeEZheEZkeEZmeEZgW2xGYndGY11sRmVbbEZgW2xGZXdGY11sRmVbbEZgW2xGaHdGY11sRmVbbEZgW2xGW3hGY11sRmVbbEZgW2xGX3pGY11sLUZndTYoLUYjNiUtRk42I1EtYCZPbWVnYTtfX01gRidGXnNGXnUtRiM2JC1GTjYjUSpgJnhpO19fTWBGJ0ZedUZeeEZheEZkeEZmeEZgW2xGYlxsRmNdbEZlW2xGYFtsRmR2RmNdbEZlW2xGXnVGXnUvRmlbbFEifGZyRicvRlxcbFEifGhyRidGYFtsRmJ6Rl51Rl51LUYsNi1GanRGXnVGOUZbdUY+RkBGQkZERkZGSEZpc0ZcdUZTRlx1RlNGXHVGXHVGU0ZcdUZcdUZcdS1GTjYjUSdgdl9fMmBGJ0ZjdS1GYXI2JC1GIzYnLUZONiVRKCZnYW1tYTtGJ0ZRRl51Rlx3Rlx1Rl9ebEZedUZedUZedkZid0ZoeEZTRlx1Rlx1Rlx1LUZONiNRJ2B2X18zYEYnRmN1LUYsNi1RKiZ1bWludXMwO0YnRl51RjlGPEY+RkBGQkZERkZGX3dGYXdGXHUtRk42JVEnJiM5NDc7RidGUUZedUZedi1GYXI2JC1GIzYrLUZhcTYkRmB4Rl51LUYsNi1RKCZtaW51cztGJ0ZedUY5RjxGPkZARkJGREZGRl93RmF3LUZONiVRJGV4cEYnRlFGXnUtRmFyNiQtRiM2J0ZhYGwtRmd1NigtRiM2JUZec0Zid0ZedUZndkZeeEZheEZkeEZmeEZcdy1GTjYjUTJgJnZhcmVwc2lsb247X18wYEYnRl51Rl51Rl52LUZhcjYkLUYjNiYtRk42I1EpYHVfX2xvd2BGJ0ZdYWwtRk42I1EqYHVfX2hpZ2hgRidGXnVGXnVGXWFsRmVibEZedUZedUZedkZid0Zcdy1GYXI2JC1GIzYoLUZONiVRKCZkZWx0YTtGJ0ZRRl51Rlx3LUZONiNRL2AmbGFtYmRhO19fWVJgRidGXHdGX15sRl51Rl51Rl52RmV3Rmh4Rlx3LUZONiNRL2AmbGFtYmRhO19fU1lgRidGXnZGaXZGaHhGU0ZcdUZcdUZcdS1GTjYjUSdgdl9fNGBGJ0ZjdUZhYGxGXHVGZGBsRl52LUZhcjYkLUYjNilGYGFsRmNhbEZedkZeYmxGXHdGZWJsRl51Rl51Rl52RmJ3Rlx3LUZhcjYkLUYjNiYtRk42I1EvYCZsYW1iZGE7X19BUmBGJ0Zcd0ZfXmxGXnVGXnVGXnZGaHdGXHctRk42I1EvYCZsYW1iZGE7X19TQWBGJ0ZedkZpdkZoeEZTRlx1Rlx1Rlx1LUZONiNRJ2B2X183YEYnRmN1LUZhcjYkLUYjNigtRk42JVEmJnRhdTtGJ0ZRRl51Rlx1Rlx3Rlx1RltfbEZedUZedUZedkZiXGxGaHhGU0ZcdUZcdUZcdS1GTjYjUSdgdl9fOGBGJ0ZjdUZhYGwtRk42JVEkdGF1RidGUUZedUZedkZiXGxGXHdGW19sRl52RmR2Rmh4Rlx1Rlx1RlNGXHVGXHUtRk42I1EnYFZfXzBgRidGY3VGZXotRmFyNiQtRiM2Jy1GYXI2Ji1GIzYsRmRfbEZgW2xGXmBsRmBbbEZlY2xGYFtsRmZkbEZgW2xGYGVsRl51Rl51RmhbbEZbXGxGYFtsRl5cbEZec0ZedUZedUZoeEZTRlx1LUZONiNRJ2BWX18xYEYnRmN1RmhcbC1GYXI2JC1GIzYmRl9dbEZgW2xGZmVsRl51Rl51RmJfbEZcdUZcdUZcdUZcdUZcdUZcdUZTRmpwRlNGanBGXnMvJSVzaXplR1EiOEYnLyUrZXhlY3V0YWJsZUdGO0ZedQ==">Q0AtSSRhbmRHJSpwcm90ZWN0ZWRHNiQtSSIqRzYkRiUvSSttb2R1bGVuYW1lRzYiSS9WZWN0b3JDYWxjdWx1c0c2JEYlSShfc3lzbGliR0YsNiQtRig2JCIiJkkpTWF0cmljZXNHRixJIkZHRiwtRig2JC1GKDYkSSJWR0YsLUYoNiQtRig2JEkoUmVsYXBzZUdGLEklUmF0ZUdGLEkpTW9kaWZpZWRHRixJKHJlc3RhcnRHRiUhIiItSSV3aXRoR0YuNiNGLUZDUWVzTGlzdGVkfmJlbG93fmFyZX50aGV+bWF0cmljZXN+Rl8xfmFuZH5WXzF+Y29ycmVzcG9uZGluZ350b350aGV+cmVsYXBzZX5yYXRlfm1vZGlmaWVkfnZlcnNpb25+b2Z+dGhlflNFWUFSfk1vZGVsLH5hcHBlYXJpbmd+aW5+U2VjdGlvbn40LjMuRiwiIiI+SSVmX18yR0YsLV9GLUkiKkdGJTYkLUZMNiQtRkw2JC1GTDYkSSZzaWdtYUdGLEkqJmJldGE7X19NR0YsSSV4X184R0YsKiQtX0YtSSIrR0YlNiQtRlo2JC1GWjYkLUZaNiRJJXhfXzFHRixJJXhfXzJHRixJJXhfXzNHRixJJXhfXzRHRixJJXhfXzVHRixGQ0Zdb0ZDPkklZl9fN0dGLC1GTDYkLUZaNiQtRkw2JC1GTDYkLUZMNiRGVUkqJmJldGE7X19ZR0YsRl9vRlgtRkw2JC1GTDYkLUZMNiRGVUkqJmJldGE7X19BR0YsRmBvRlhJJXhfXzZHRixGQz5JJUZfXzBHRiwtSSlKYWNvYmlhbkdGLDYkNydGSiIiIUZdcUZjb0ZdcTcnRl5vRl9vRmBvSSV4X183R0YsRldGQz5JJUZfXzFHRiwtSSVzdWJzR0YlNiQ8Ki9GXW8tRkw2JEkrJk9tZWdhO19fSEdGLCokSSgmeGk7X19IR0YsRkMvRl5vRl1xL0Zfb0ZdcS9GYG9GXXEvRmFvRl1xL0ZmcC1GTDYkSSsmT21lZ2E7X19NR0YsKiRJKCZ4aTtfX01HRixGQy9GX3FGXXEvRldGXXFGaHBGSD5JJXZfXzJHRiwtRkw2JC1GWjYkSSZnYW1tYUdGJUZbckZeb0ZDPkkldl9fM0dGLC1GWjYkLV9GLUkiLUdGLjYjLUZMNiQtRkw2JEZecy1GWjYkLUZaNiRGSC1GZHM2Iy1GTDYkLUkkZXhwR0YuNiMtRlo2JC1GZHM2Iy1GTDYkRl5vRlhJMCZ2YXJlcHNpbG9uO19fMEdGLC1GWjYkSSd1X19sb3dHRiwtRmRzNiNJKHVfX2hpZ2hHRixGYHVGXm8tRkw2JC1GWjYkLUZaNiRJJmRlbHRhR0YsSS0mbGFtYmRhO19fWVJHRixGW3JGX29GQy1GTDYkSS0mbGFtYmRhO19fU1lHRixGXW9GQz5JJXZfXzRHRiwtRlo2JC1GWjYkLUZkczYjLUZMNiQtRkw2JEZecy1GWjYkRmF0RmJ1Rl5vLUZMNiQtRlo2JEktJmxhbWJkYTtfX0FSR0YsRltyRmBvLUZMNiRJLSZsYW1iZGE7X19TQUdGLEZdb0ZDPkkldl9fN0dGLC1GTDYkLUZaNiRJJHRhdUdGLEZlckZfcUZDPkkldl9fOEdGLC1GWjYkLUZkczYjLUZMNiRGandGX3EtRkw2JEZlckZXRkM+SSVWX18wR0YsLUZqcDYkNydGaXJGYHNGX3ZGZXdGXHhGXnFGQz5JJVZfXzFHRiwtRmNxNiRGZXFGZnhGSA==</Equation></Text-field>
</Input>
</Group>
<Group labelreference="L16" drawlabel="true">
<Input>
<Text-field prompt="&gt; " style="Maple Input" size="8" layout="Normal"><Equation executable="true" style="2D Input" input-equation="`and`(VectorCalculus:-`*`(VectorCalculus:-`*`(6, Matrices), F), VectorCalculus:-`*`(VectorCalculus:-`*`(V, ORIGINAL), restart)):" display="LUklbXJvd0c2Iy9JK21vZHVsZW5hbWVHNiJJLFR5cGVzZXR0aW5nR0koX3N5c2xpYkdGJzZbdi1JI21vR0YkNi9RIn5GJy8lJWJvbGRHUSV0cnVlRicvJSxtYXRodmFyaWFudEdRJWJvbGRGJy8lK2ZvbnR3ZWlnaHRHRjQvJSZmZW5jZUdRJmZhbHNlRicvJSpzZXBhcmF0b3JHRjkvJSlzdHJldGNoeUdGOS8lKnN5bW1ldHJpY0dGOS8lKGxhcmdlb3BHRjkvJS5tb3ZhYmxlbGltaXRzR0Y5LyUnYWNjZW50R0Y5LyUnbHNwYWNlR1EmMC4wZW1GJy8lJ3JzcGFjZUdGSC1GLDYwRi5GLy8lKnVuZGVybGluZUdGMUYyRjVGN0Y6RjxGPkZARkJGREZGRkktSSNtbkdGJDYnUSI2RidGL0ZNRjJGNUZLRkstSSNtaUdGJDYoUSlNYXRyaWNlc0YnRi8vJSdpdGFsaWNHRjlGTUYyRjVGSy1GVDYoUSJGRidGL0ZXRk1GMkY1RkstRiw2MFEkYW5kRidGL0ZNRjJGNUY3RjpGPEY+RkBGQkZERkZGSUZLLUZUNihRIlZGJ0YvRldGTUYyRjVGSy1JKG1mZW5jZWRHRiQ2Jy1GIzYnLUZUNihRKU9SSUdJTkFMRidGL0ZXRk1GMkY1Ri8vJStleGVjdXRhYmxlR0Y5RjJGNUYvRk1GMkY1LUZUNiNRIUYnLUknbXNwYWNlR0YkNiYvJSdoZWlnaHRHUSYwLjBleEYnLyUmd2lkdGhHRkgvJSZkZXB0aEdGXnAvJSpsaW5lYnJlYWtHUShuZXdsaW5lRidGKy1GVDYnUShyZXN0YXJ0RidGL0ZXRjJGNS1GLDYvUSI6RidGL0YyRjVGN0Y6RjxGPkZARkJGRC9GR1EsMC4yNzc3Nzc4ZW1GJy9GSkZdcUYrLUZUNidRJXdpdGhGJ0YvRldGMkY1LUZdbzYmLUYjNiYtRlQ2J1EvVmVjdG9yQ2FsY3VsdXNGJ0YvRldGMkY1Ri9GMkY1Ri9GMkY1RmlwRmlvLUkjbXNHRiQ2I1Fec0xpc3RlZH5iZWxvd35hcmV+dGhlfm1hdHJpY2VzfmxhYmVsZWR+Rl8yfmFuZH5WXzJ+Y29ycmVzcG9uZGluZ350b350aGV+b3JpZ2luYWx+dmVyc2lvbn5vZn50aGV+U0VZQVJ+TW9kZWwsfmFwcGVhcmluZ35pbn5TZWN0aW9ufjIuRictRiw2L1EiO0YnRi9GMkY1RjcvRjtGMUY8Rj5GQEZCRkRGRkZecUZpby1GLDYtRi4vRjNRJ25vcm1hbEYnRjdGOkY8Rj5GQEZCRkRGRkZJRmlvRmlvRmlvRmlvRmFyRmFyRmFyRmFyLUZUNiNRJ2BmX18yYEYnLUYsNi1RKiZjb2xvbmVxO0YnRmNyRjdGOkY8Rj5GQEZCRkRGXHFGXnEtSSZtZnJhY0dGJDYoLUYjNigtRlQ2JVEoJnNpZ21hO0YnRldGY3ItRiw2LVEnJnNkb3Q7RidGY3JGN0Y6RjxGPkZARkJGREZGRkktRlQ2I1EsYCZiZXRhO19fTWBGJ0Zjcy1GVDYjUSdgeF9fOGBGJ0Zjci1GIzYsLUZUNiNRJ2B4X18xYEYnLUYsNi1RIitGJ0ZjckY3RjpGPEY+RkBGQkZEL0ZHUSwwLjIyMjIyMjJlbUYnL0ZKRmV0LUZUNiNRJ2B4X18yYEYnRmF0LUZUNiNRJ2B4X18zYEYnRmF0LUZUNiNRJ2B4X180YEYnRmF0LUZUNiNRJ2B4X181YEYnRmNyLyUubGluZXRoaWNrbmVzc0dRIjFGJy8lK2Rlbm9tYWxpZ25HUSdjZW50ZXJGJy8lKW51bWFsaWduR0ZodS8lKWJldmVsbGVkR0Y5RmNzRl50LUYsNi1GW3FGY3JGN0Y6RjxGPkZARkJGREZccUZecUZpb0ZhckZhckZhci1GVDYjUSdgZl9fN2BGJ0Zoci1GXW82JC1GIzYpLUZcczYoLUYjNihGYHNGY3MtRlQ2I1EsYCZiZXRhO19fWWBGJ0Zjc0ZqdEZjckZcdEZjdUZmdUZpdUZbdkZhdEZhckZhci1GXHM2KC1GIzYoRmBzRmNzLUZUNiNRLGAmYmV0YTtfX0FgRidGY3NGXXVGY3JGXHRGY3VGZnVGaXVGW3ZGZm9GY3JGY3JGY3MtRlQ2I1EnYHhfXzZgRidGXXZGaW8tRmpvNiZGXHBGX3BGYXAvRmRwUSVhdXRvRidGaW9GYXJGYXItRlQ2I1EnYEZfXzBgRidGaHItRlQ2JVEpSmFjb2JpYW5GJ0ZXRmNyLUZdbzYkLUYjNictRl1vNiYtRiM2LUZlci1GLDYtUSIsRidGY3JGN0ZgckY8Rj5GQEZCRkRGRi9GSlEsMC4zMzMzMzMzZW1GJy1GUDYkUSIwRidGY3JGaXhGXnlGaXhGYXJGX3ZGaXhGXnlGY3JGY3IvJSVvcGVuR1EiW0YnLyUmY2xvc2VHUSJdRidGaXgtRl1vNiYtRiM2LEZndEZpeEZqdEZpeEZddUZpeC1GVDYjUSdgeF9fN2BGJ0ZpeEZpc0ZjckZjckZheUZkeUZmb0ZjckZjckZddkZpb0Zhci1GVDYjUSdgRl9fMmBGJ0Zoci1GVDYlUSVzdWJzRidGV0Zjci1GXW82JC1GIzYmLUZdbzYmLUYjNkJGXnQtRiw2LVEiPUYnRmNyRjdGOkY8Rj5GQEZCRkRGXHFGXnEtRlxzNigtRiM2JS1GVDYjUS1gJk9tZWdhO19fSGBGJ0ZhckZjci1GIzYkLUZUNiNRKmAmeGk7X19IYEYnRmNyRmN1RmZ1Rml1Rlt2Rml4Rmd0RlxbbEZeeUZpeEZqdEZcW2xGXnlGaXhGXXVGXFtsRl55Rml4RmB1RlxbbEZeeUZpeEZkd0ZcW2wtRlxzNigtRiM2JS1GVDYjUS1gJk9tZWdhO19fTWBGJ0Zmb0Zjci1GIzYkLUZUNiNRKmAmeGk7X19NYEYnRmNyRmN1RmZ1Rml1Rlt2Rml4Rlt6RlxbbEZeeUZpeEZpc0ZcW2xGXnlGY3JGY3IvRmJ5USJ8ZnJGJy9GZXlRInxockYnRml4Rlt4RmNyRmNyLUYsNi1GX3JGY3JGN0ZgckY8Rj5GQEZCRkRGRkZecUZhckZpb0ZhckZpb0ZhckZhci1GVDYjUSdgZ19fMmBGJ0Zoci1GXHM2KC1GIzYoRmBzRmNzLUZUNiNRLGAmYmV0YTtfX0hgRidGY3NGaXNGY3JGXHRGY3VGZnVGaXVGW3ZGY3NGXnQtRiw2LVEoJm1pbnVzO0YnRmNyRjdGOkY8Rj5GQEZCRkRGZHRGZnQtRl1vNiQtRiM2Jy1GVDYlUSgmZ2FtbWE7RidGV0ZjckZhdEZhckZoW2xGY3JGY3JGY3NGZ3RGXXZGaW9GYXJGYXJGYXItRlQ2I1EnYHZfXzJgRidGaHJGal1sRmNzRmd0Rl12RmlvRmFyRmFyRmFyLUZUNiNRJ2B2X18zYEYnRmhyLUYsNi1RKiZ1bWludXMwO0YnRmNyRjdGOkY8Rj5GQEZCRkRGZHRGZnQtRlQ2JVEnJiM5NDc7RidGV0ZjckZjcy1GXW82JC1GIzYrLUZQNiRGZXVGY3JGZ11sLUZUNiVRJGV4cEYnRldGY3ItRl1vNiQtRiM2J0ZnXmwtRlxzNigtRiM2JUZmb0ZndEZjckZcdEZjdUZmdUZpdUZbdkZhdC1GVDYjUTJgJnZhcmVwc2lsb247X18wYEYnRmNyRmNyRmNzLUZdbzYkLUYjNiYtRlQ2I1EpYHVfX2xvd2BGJ0ZnXWwtRlQ2I1EqYHVfX2hpZ2hgRidGY3JGY3JGZ11sRmhgbEZjckZjckZjc0ZndEZhdC1GXW82JC1GIzYoLUZUNiVRKCZkZWx0YTtGJ0ZXRmNyRmF0LUZUNiNRL2AmbGFtYmRhO19fWVJgRidGYXRGaFtsRmNyRmNyRmNzRmp0Rl12RmlvRmFyRmFyRmFyLUZUNiNRJ2B2X180YEYnRmhyRmdebEZqXmxGY3MtRl1vNiQtRiM2KUZjX2xGZl9sRmNzRmFgbEZhdEZoYGxGY3JGY3JGY3NGZ3RGYXQtRl1vNiQtRiM2Ji1GVDYjUS9gJmxhbWJkYTtfX0FSYEYnRmF0RmhbbEZjckZjckZjc0ZddUZddkZpb0ZhckZhckZhci1GVDYjUSdgdl9fN2BGJ0Zoci1GXW82JC1GIzYoLUZUNiVRJiZ0YXU7RidGV0ZjckZhckZhdEZhckZkXGxGY3JGY3JGY3NGW3pGXXZGaW9GYXJGYXJGYXItRlQ2I1EnYHZfXzhgRidGaHJGZ15sLUZUNiVRJyYjOTY0O0YnRldGY3JGY3NGW3pGYXRGZFxsRmNzRmlzRl12RmFyRmFyRmlvRmFyRmFyLUZUNiNRJ2BWX18wYEYnRmhyRl54LUZdbzYkLUYjNictRl1vNiYtRiM2LEZhXmxGaXhGZF5sRml4RmVhbEZpeEZjYmxGaXhGXWNsRmNyRmNyRmF5RmR5Rml4Rmd5RmZvRmNyRmNyRl12RmlvRmFyLUZUNiNRJ2BWX18yYEYnRmhyRmF6LUZdbzYkLUYjNiZGaHpGaXhGY2NsRmNyRmNyRltdbEZhckZhckZkb0Zjcg==">Q0AtSSRhbmRHJSpwcm90ZWN0ZWRHNiQtSSIqRzYkRiUvSSttb2R1bGVuYW1lRzYiSS9WZWN0b3JDYWxjdWx1c0c2JEYlSShfc3lzbGliR0YsNiQtRig2JCIiJ0kpTWF0cmljZXNHRixJIkZHRiwtRig2JC1GKDYkSSJWR0YsSSlPUklHSU5BTEdGLEkocmVzdGFydEdGJSEiIi1JJXdpdGhHRi42I0YtRj1RXnNMaXN0ZWR+YmVsb3d+YXJlfnRoZX5tYXRyaWNlc35sYWJlbGVkfkZfMn5hbmR+Vl8yfmNvcnJlc3BvbmRpbmd+dG9+dGhlfm9yaWdpbmFsfnZlcnNpb25+b2Z+dGhlflNFWUFSfk1vZGVsLH5hcHBlYXJpbmd+aW5+U2VjdGlvbn4yLkYsIiIiPkklZl9fMkdGLC1fRi1JIipHRiU2JC1GRjYkLUZGNiQtRkY2JEkmc2lnbWFHRixJKiZiZXRhO19fTUdGLEkleF9fOEdGLCokLV9GLUkiK0dGJTYkLUZUNiQtRlQ2JC1GVDYkSSV4X18xR0YsSSV4X18yR0YsSSV4X18zR0YsSSV4X180R0YsSSV4X181R0YsRj1GZ25GPT5JJWZfXzdHRiwtRkY2JC1GVDYkLUZGNiQtRkY2JC1GRjYkRk9JKiZiZXRhO19fWUdGLEZpbkZSLUZGNiQtRkY2JC1GRjYkRk9JKiZiZXRhO19fQUdGLEZqbkZSSSV4X182R0YsRj0+SSVGX18wR0YsLUkpSmFjb2JpYW5HRiw2JDcnRkQiIiFGZ3BGXW9GZ3A3J0ZobkZpbkZqbkkleF9fN0dGLEZRRj0+SSVGX18yR0YsLUklc3Vic0dGJTYkPCovRmduLUZGNiRJKyZPbWVnYTtfX0hHRiwqJEkoJnhpO19fSEdGLEY9L0ZobkZncC9GaW5GZ3AvRmpuRmdwL0Zbb0ZncC9GYHAtRkY2JEkrJk9tZWdhO19fTUdGLCokSSgmeGk7X19NR0YsRj0vRmlwRmdwL0ZRRmdwRmJwRkI+SSVnX18yR0YsLUZUNiQtRkY2JC1GRjYkLUZGNiQtRkY2JEZPSSomYmV0YTtfX0hHRixGUUZSRmduLV9GLUkiLUdGLjYjLUZGNiQtRlQ2JEkmZ2FtbWFHRiVGZXFGaG5GPT5JJXZfXzJHRixGY3NGPT5JJXZfXzNHRiwtRlQ2JC1GYHM2Iy1GRjYkLUZGNiRGZ3MtRlQ2JC1GVDYkRkItRmBzNiMtRkY2JC1JJGV4cEdGLjYjLUZUNiQtRmBzNiMtRkY2JEZobkZSSTAmdmFyZXBzaWxvbjtfXzBHRiwtRlQ2JEkndV9fbG93R0YsLUZgczYjSSh1X19oaWdoR0YsRml1RmhuLUZGNiQtRlQ2JC1GVDYkSSZkZWx0YUdGLEktJmxhbWJkYTtfX1lSR0YsRmVxRmluRj0+SSV2X180R0YsLUZUNiQtRmBzNiMtRkY2JC1GRjYkRmdzLUZUNiRGanRGW3ZGaG4tRkY2JC1GVDYkSS0mbGFtYmRhO19fQVJHRixGZXFGam5GPT5JJXZfXzdHRiwtRkY2JC1GVDYkSSR0YXVHRixGX3JGaXBGPT5JJXZfXzhHRiwtRlQ2JC1GYHM2Iy1GRjYkRlt4RmlwLUZGNiRGX3JGUUY9PkklVl9fMEdGLC1GZHA2JDcnRmlzRlt0RmV2RmZ3Rl14RmhwRj0+SSVWX18yR0YsLUZdcTYkRl9xRmd4RkI=</Equation></Text-field>
</Input>
</Group>
<Group labelreference="L18" drawlabel="true">
<Input>
<Text-field prompt="&gt; " style="Maple Input" layout="Normal"><Equation executable="true" style="2D Input" input-equation="" display="LUklbXJvd0c2Iy9JK21vZHVsZW5hbWVHNiJJLFR5cGVzZXR0aW5nR0koX3N5c2xpYkdGJzYlLUkjbWlHRiQ2I1EhRicvJStleGVjdXRhYmxlR1EmZmFsc2VGJy8lLG1hdGh2YXJpYW50R1Enbm9ybWFsRic=">JSFH</Equation></Text-field>
</Input>
</Group>
</Worksheet>
