# Supplementary material for: An Epidemiological Model of Malaria Accounting for Asymptomatic Carriers
Source: Bull Math Biol. 2020 Mar 14;82(3):42. doi: 10.1007/s11538-020-00717-y (PMC7072066; doi:10.1007/s11538-020-00717-y)
Supplement: Supplementary file 4 — Supplementary material 4 (mw 44 KB) [file 11538_2020_717_MOESM4_ESM.mw]

<?xml version="1.0" encoding="UTF-8"?>
<Worksheet>
<Version major="17" minor="0"/>
<Label-Scheme value="2" prefix=""/>
<View-Properties presentation="false" autoexpanding_sections="true">
</View-Properties>
<MapleNet-Properties elisiondigitsbefore="100" labelling="true" indentamount="4" elisiontermsthreshold="10000" ansi="false" errorbreak="1" useclientjvm="true" echo="1" imaginaryunit="I" labelwidth="20" contextmenusize="automatic" plotdriver="opengl" elisiondigitsafter="100" plotoutput="terminal" helpbrowser="standard" rtablesize="10" elisiontermsbefore="100" elisiondigitsthreshold="10000" typesetting="standard" plotdevice="inline" verboseproc="1" showassumed="1" errorcursor="false" longdelim="true" plotoptions="" quiet="false" elisiontermsafter="100" screenwidth="79" preplot="" prettyprint="3" displayprecision="-1" screenpixelheight="800" warnlevel="3" screenheight="25" latexwidth="8.0" postplot="" prompt="&gt; " ShowLabels="true"/>
<Styles>
<Font name="Ordered List 1" background="[255,255,255]" bold="false" executable="false" family="Times New Roman" foreground="[0,0,0]" italic="false" opaque="false" readonly="false" size="12" subscript="false" superscript="false" underline="false" placeholder="false"/>
<Font name="Annotation Text" background="[255,255,255]" bold="false" executable="false" family="Times New Roman" foreground="[0,0,0]" italic="false" opaque="false" readonly="false" size="12" subscript="false" superscript="false" underline="false" placeholder="false"/>
<Font name="Ordered List 2" background="[255,255,255]" bold="false" executable="false" family="Times New Roman" foreground="[0,0,0]" italic="false" opaque="false" readonly="false" size="12" subscript="false" superscript="false" underline="false" placeholder="false"/>
<Font name="Ordered List 3" background="[255,255,255]" bold="false" executable="false" family="Times New Roman" foreground="[0,0,0]" italic="false" opaque="false" readonly="false" size="12" subscript="false" superscript="false" underline="false" placeholder="false"/>
<Font name="Ordered List 4" background="[255,255,255]" bold="false" executable="false" family="Times New Roman" foreground="[0,0,0]" italic="false" opaque="false" readonly="false" size="12" subscript="false" superscript="false" underline="false" placeholder="false"/>
<Font name="Ordered List 5" background="[255,255,255]" bold="false" executable="false" family="Times New Roman" foreground="[0,0,0]" italic="false" opaque="false" readonly="false" size="12" subscript="false" superscript="false" underline="false" placeholder="false"/>
<Font name="Author" background="[255,255,255]" bold="false" executable="false" family="Times New Roman" foreground="[0,0,0]" italic="false" opaque="false" readonly="false" size="12" subscript="false" superscript="false" underline="false" placeholder="false"/>
<Font name="Annotation Title" background="[255,255,255]" bold="true" executable="false" family="Times New Roman" foreground="[0,0,0]" italic="false" opaque="false" readonly="false" size="18" subscript="false" superscript="false" underline="false" placeholder="false"/>
<Font name="Warning" background="[255,255,255]" bold="false" executable="false" family="Courier New" foreground="[0,0,255]" italic="false" opaque="false" readonly="true" size="12" subscript="false" superscript="false" underline="false" placeholder="false"/>
<Font name="Caption Reference" background="[255,255,255]" bold="true" executable="false" family="Times New Roman" foreground="[0,0,0]" italic="false" opaque="false" readonly="false" size="12" subscript="false" superscript="false" underline="false" placeholder="false"/>
<Font name="Maple Input Placeholder" background="[255,255,255]" bold="true" executable="true" family="Courier New" foreground="[200,0,200]" italic="false" opaque="false" readonly="false" size="12" subscript="false" superscript="false" underline="false" placeholder="true"/>
<Font name="Maple Plot" background="[255,255,255]" bold="false" executable="false" family="Times New Roman" foreground="[0,0,0]" italic="false" opaque="false" readonly="false" size="12" subscript="false" superscript="false" underline="false" placeholder="false"/>
<Font name="Code" background="[255,255,255]" bold="false" executable="false" family="Courier New" foreground="[255,0,0]" italic="false" opaque="false" readonly="false" size="12" subscript="false" superscript="false" underline="false" placeholder="false"/>
<Font name="Line Printed Output" background="[255,255,255]" bold="false" executable="false" family="Courier New" foreground="[0,0,255]" italic="false" opaque="false" readonly="true" size="12" subscript="false" superscript="false" underline="false" placeholder="false"/>
<Font name="Text Output" background="[255,255,255]" bold="false" executable="false" family="Courier New" foreground="[0,0,255]" italic="false" opaque="false" readonly="true" size="12" subscript="false" superscript="false" underline="false" placeholder="false"/>
<Font name="Diagnostic" background="[255,255,255]" bold="false" executable="false" family="Courier New" foreground="[40,120,40]" italic="false" opaque="false" readonly="true" size="12" subscript="false" superscript="false" underline="false" placeholder="false"/>
<Font name="2D Inert Output" background="[255,255,255]" bold="false" executable="true" family="Times New Roman" foreground="[144,144,144]" italic="false" opaque="false" readonly="false" size="12" subscript="false" superscript="false" underline="false" placeholder="false"/>
<Font name="Normal" background="[255,255,255]" bold="false" executable="false" family="Times New Roman" foreground="[0,0,0]" italic="false" opaque="false" readonly="false" size="12" subscript="false" superscript="false" underline="false" placeholder="false"/>
<Font name="Hyperlink" background="[255,255,255]" bold="false" executable="false" family="Times New Roman" foreground="[0,128,128]" italic="false" opaque="false" readonly="false" size="12" subscript="false" superscript="false" underline="true" placeholder="false"/>
<Font name="Maple Output" background="[255,255,255]" bold="false" executable="false" family="Times New Roman" foreground="[0,0,0]" italic="false" opaque="false" readonly="false" size="12" subscript="false" superscript="false" underline="false" placeholder="false"/>
<Font name="Dash Item" background="[255,255,255]" bold="false" executable="false" family="Times New Roman" foreground="[0,0,0]" italic="false" opaque="false" readonly="false" size="12" subscript="false" superscript="false" underline="false" placeholder="false"/>
<Font name="2D Math" background="[255,255,255]" bold="false" executable="false" family="Times New Roman" foreground="[0,0,0]" italic="false" opaque="false" readonly="false" size="12" subscript="false" superscript="false" underline="false" placeholder="false"/>
<Font name="Maple Input" background="[255,255,255]" bold="true" executable="true" family="Courier New" foreground="[120,0,14]" italic="false" opaque="false" readonly="false" size="12" subscript="false" superscript="false" underline="false" placeholder="false"/>
<Font name="2D Output" background="[255,255,255]" bold="false" executable="false" family="Times New Roman" foreground="[0,0,255]" italic="false" opaque="false" readonly="true" size="12" subscript="false" superscript="false" underline="false" placeholder="false"/>
<Font name="2D Input" background="[255,255,255]" bold="false" executable="true" family="Times New Roman" foreground="[0,0,0]" italic="false" opaque="false" readonly="false" size="12" subscript="false" superscript="false" underline="false" placeholder="false"/>
<Font name="HyperlinkError" background="[255,255,255]" bold="false" executable="false" family="Courier New" foreground="[255,0,255]" italic="false" opaque="false" readonly="true" size="12" subscript="false" superscript="false" underline="true" placeholder="false"/>
<Font name="Header and Footer" background="[255,255,255]" bold="false" executable="false" family="Times New Roman" foreground="[0,0,0]" italic="false" opaque="false" readonly="false" size="10" subscript="false" superscript="false" underline="false" placeholder="false"/>
<Font name="Error" background="[255,255,255]" bold="false" executable="false" family="Courier New" foreground="[255,0,255]" italic="false" opaque="false" readonly="true" size="12" subscript="false" superscript="false" underline="false" placeholder="false"/>
<Font name="Title" background="[255,255,255]" bold="true" executable="false" family="Times New Roman" foreground="[0,0,0]" italic="false" opaque="false" readonly="false" size="18" subscript="false" superscript="false" underline="false" placeholder="false"/>
<Font name="Heading 1" background="[255,255,255]" bold="true" executable="false" family="Times New Roman" foreground="[0,0,0]" italic="false" opaque="false" readonly="false" size="18" subscript="false" superscript="false" underline="false" placeholder="false"/>
<Font name="Text" background="[255,255,255]" bold="false" executable="false" family="Times New Roman" foreground="[0,0,0]" italic="false" opaque="false" readonly="false" size="12" subscript="false" superscript="false" underline="false" placeholder="false"/>
<Font name="Bullet Item" background="[255,255,255]" bold="false" executable="false" family="Times New Roman" foreground="[0,0,0]" italic="false" opaque="false" readonly="false" size="12" subscript="false" superscript="false" underline="false" placeholder="false"/>
<Font name="Heading 4" background="[255,255,255]" bold="false" executable="false" family="Times New Roman" foreground="[0,0,0]" italic="true" opaque="false" readonly="false" size="12" subscript="false" superscript="false" underline="false" placeholder="false"/>
<Font name="Equation Label" background="[255,255,255]" bold="true" executable="false" family="Times New Roman" foreground="[0,0,0]" italic="false" opaque="false" readonly="false" size="12" subscript="false" superscript="false" underline="false" placeholder="false"/>
<Font name="Heading 3" background="[255,255,255]" bold="true" executable="false" family="Times New Roman" foreground="[0,0,0]" italic="true" opaque="false" readonly="false" size="14" subscript="false" superscript="false" underline="false" placeholder="false"/>
<Font name="Heading 2" background="[255,255,255]" bold="true" executable="false" family="Times New Roman" foreground="[0,0,0]" italic="false" opaque="false" readonly="false" size="16" subscript="false" superscript="false" underline="false" placeholder="false"/>
<Font name="HyperlinkWarning" background="[255,255,255]" bold="false" executable="false" family="Courier New" foreground="[0,0,255]" italic="false" opaque="false" readonly="true" size="12" subscript="false" superscript="false" underline="true" placeholder="false"/>
<Font name="Dictionary Hyperlink" background="[255,255,255]" bold="false" executable="false" family="Times New Roman" foreground="[147,0,15]" italic="false" opaque="false" readonly="false" size="12" subscript="false" superscript="false" underline="true" placeholder="false"/>
<Font name="Atomic Variable" background="[255,255,255]" bold="false" executable="false" family="Times New Roman" foreground="[175,0,175]" italic="true" opaque="false" readonly="false" size="12" subscript="false" superscript="false" underline="false" placeholder="false"/>
<Font name="Caption Text" background="[255,255,255]" bold="true" executable="false" family="Times New Roman" foreground="[0,0,0]" italic="false" opaque="false" readonly="false" size="12" subscript="false" superscript="false" underline="false" placeholder="false"/>
<Font name="List Item" background="[255,255,255]" bold="false" executable="false" family="Times New Roman" foreground="[0,0,0]" italic="false" opaque="false" readonly="false" size="12" subscript="false" superscript="false" underline="false" placeholder="false"/>
<Layout name="Ordered List 1" alignment="left" bullet="numeric" firstindent="0" leftmargin="0" rightmargin="0" linespacing="0.0" spaceabove="3" spacebelow="3" linebreak="space" pagebreak-before="false" initial="-1" bulletsuffix=""/>
<Layout name="Ordered List 2" alignment="left" bullet="alphabetic" firstindent="0" leftmargin="36" rightmargin="0" linespacing="0.0" spaceabove="3" spacebelow="3" linebreak="space" pagebreak-before="false" initial="-1" bulletsuffix=""/>
<Layout name="Ordered List 3" alignment="left" bullet="roman" firstindent="0" leftmargin="72" rightmargin="0" linespacing="0.0" spaceabove="3" spacebelow="3" linebreak="space" pagebreak-before="false" initial="-1" bulletsuffix=""/>
<Layout name="Ordered List 4" alignment="left" bullet="ALPHABETIC" firstindent="0" leftmargin="108" rightmargin="0" linespacing="0.0" spaceabove="3" spacebelow="3" linebreak="space" pagebreak-before="false" initial="-1" bulletsuffix=""/>
<Layout name="Ordered List 5" alignment="left" bullet="ROMAN" firstindent="0" leftmargin="144" rightmargin="0" linespacing="0.0" spaceabove="3" spacebelow="3" linebreak="space" pagebreak-before="false" initial="-1" bulletsuffix=""/>
<Layout name="Author" alignment="centred" bullet="none" firstindent="0" leftmargin="0" rightmargin="0" linespacing="0.0" spaceabove="8" spacebelow="8" linebreak="space" pagebreak-before="false" initial="0" bulletsuffix=""/>
<Layout name="Warning" alignment="left" bullet="none" firstindent="0" leftmargin="0" rightmargin="0" linespacing="0.0" spaceabove="0" spacebelow="0" linebreak="space" pagebreak-before="false" initial="0" bulletsuffix=""/>
<Layout name="Annotation Title" alignment="centred" bullet="none" firstindent="0" leftmargin="0" rightmargin="0" linespacing="0.0" spaceabove="12" spacebelow="12" linebreak="space" pagebreak-before="false" initial="0" bulletsuffix=""/>
<Layout name="Maple Plot" alignment="centred" bullet="none" firstindent="0" leftmargin="0" rightmargin="0" linespacing="0.0" spaceabove="0" spacebelow="0" linebreak="space" pagebreak-before="false" initial="0" bulletsuffix=""/>
<Layout name="Line Printed Output" alignment="left" bullet="none" firstindent="0" leftmargin="0" rightmargin="0" linespacing="0.0" spaceabove="0" spacebelow="0" linebreak="any" pagebreak-before="false" initial="0" bulletsuffix=""/>
<Layout name="Text Output" alignment="left" bullet="none" firstindent="0" leftmargin="0" rightmargin="0" linespacing="0.0" spaceabove="0" spacebelow="0" linebreak="newline" pagebreak-before="false" initial="0" bulletsuffix=""/>
<Layout name="Diagnostic" alignment="left" bullet="none" firstindent="0" leftmargin="0" rightmargin="0" linespacing="0.0" spaceabove="0" spacebelow="0" linebreak="any" pagebreak-before="false" initial="0" bulletsuffix=""/>
<Layout name="Normal" alignment="left" bullet="none" firstindent="0" leftmargin="0" rightmargin="0" linespacing="0.0" spaceabove="0" spacebelow="0" linebreak="space" pagebreak-before="false" initial="0" bulletsuffix=""/>
<Layout name="Maple Output" alignment="centred" bullet="none" firstindent="0" leftmargin="0" rightmargin="0" linespacing="0.3" spaceabove="0" spacebelow="0" linebreak="space" pagebreak-before="false" initial="0" bulletsuffix=""/>
<Layout name="Dash Item" alignment="left" bullet="dash" firstindent="0" leftmargin="0" rightmargin="0" linespacing="0.0" spaceabove="3" spacebelow="3" linebreak="space" pagebreak-before="false" initial="0" bulletsuffix=""/>
<Layout name="HyperlinkError" alignment="left" bullet="none" firstindent="0" leftmargin="0" rightmargin="0" linespacing="0.0" spaceabove="0" spacebelow="0" linebreak="space" pagebreak-before="false" initial="0" bulletsuffix=""/>
<Layout name="Error" alignment="left" bullet="none" firstindent="0" leftmargin="0" rightmargin="0" linespacing="0.0" spaceabove="0" spacebelow="0" linebreak="space" pagebreak-before="false" initial="0" bulletsuffix=""/>
<Layout name="Title" alignment="centred" bullet="none" firstindent="0" leftmargin="0" rightmargin="0" linespacing="0.0" spaceabove="12" spacebelow="12" linebreak="space" pagebreak-before="false" initial="0" bulletsuffix=""/>
<Layout name="Heading 1" alignment="left" bullet="none" firstindent="0" leftmargin="0" rightmargin="0" linespacing="0.0" spaceabove="8" spacebelow="4" linebreak="space" pagebreak-before="false" initial="0" bulletsuffix=""/>
<Layout name="Bullet Item" alignment="left" bullet="dot" firstindent="0" leftmargin="0" rightmargin="0" linespacing="0.0" spaceabove="3" spacebelow="3" linebreak="space" pagebreak-before="false" initial="0" bulletsuffix=""/>
<Layout name="Heading 4" alignment="left" bullet="none" firstindent="0" leftmargin="0" rightmargin="0" linespacing="0.0" spaceabove="0" spacebelow="0" linebreak="space" pagebreak-before="false" initial="0" bulletsuffix=""/>
<Layout name="Heading 3" alignment="left" bullet="none" firstindent="0" leftmargin="0" rightmargin="0" linespacing="0.0" spaceabove="0" spacebelow="0" linebreak="space" pagebreak-before="false" initial="0" bulletsuffix=""/>
<Layout name="Heading 2" alignment="left" bullet="none" firstindent="0" leftmargin="0" rightmargin="0" linespacing="0.0" spaceabove="8" spacebelow="2" linebreak="space" pagebreak-before="false" initial="0" bulletsuffix=""/>
<Layout name="HyperlinkWarning" alignment="left" bullet="none" firstindent="0" leftmargin="0" rightmargin="0" linespacing="0.0" spaceabove="0" spacebelow="0" linebreak="space" pagebreak-before="false" initial="0" bulletsuffix=""/>
<Layout name="List Item" alignment="left" bullet="indent" firstindent="0" leftmargin="0" rightmargin="0" linespacing="0.0" spaceabove="3" spacebelow="3" linebreak="space" pagebreak-before="false" initial="0" bulletsuffix=""/>
<Pencil-style name="Pencil 5" pen-color="[255,0,0]" pen-height="5.0" pen-width="5.0" pen-opacity="1.0"/>
<Pencil-style name="Pencil 4" pen-color="[0,0,255]" pen-height="3.0" pen-width="3.0" pen-opacity="1.0"/>
<Pencil-style name="Pencil 3" pen-color="[0,0,0]" pen-height="3.0" pen-width="3.0" pen-opacity="1.0"/>
<Pencil-style name="Pencil 2" pen-color="[0,0,255]" pen-height="1.0" pen-width="1.0" pen-opacity="1.0"/>
<Pencil-style name="Pencil 1" pen-color="[0,0,0]" pen-height="1.0" pen-width="1.0" pen-opacity="1.0"/>
<Highlighter-style name="Highlighter 2" pen-color="[255,204,0]" pen-height="14.0" pen-width="14.0" pen-opacity="0.8"/>
<Highlighter-style name="Highlighter 1" pen-color="[255,153,255]" pen-height="12.0" pen-width="8.0" pen-opacity="0.8"/>
<Highlighter-style name="Highlighter 4" pen-color="[0,255,255]" pen-height="32.0" pen-width="32.0" pen-opacity="0.8"/>
<Highlighter-style name="Highlighter 3" pen-color="[51,255,0]" pen-height="24.0" pen-width="24.0" pen-opacity="0.8"/>
<Highlighter-style name="Highlighter 5" pen-color="[255,255,0]" pen-height="48.0" pen-width="48.0" pen-opacity="0.8"/>
</Styles>
<Task-table>
    <Task-category name="&lt;default&gt;"/>
</Task-table>
<Task/>
<Group labelreference="L1" drawlabel="true">
<Input>
<Text-field prompt="&gt; " style="Maple Input" layout="Normal"><Equation executable="true" style="2D Input" input-equation="-INDICES*restart*SENSITIVITY+7:" display="LUklbXJvd0c2Iy9JK21vZHVsZW5hbWVHNiJJLFR5cGVzZXR0aW5nR0koX3N5c2xpYkdGJzZkYG0tSSNtaUdGJDYjUSFGJy1JJ21zcGFjZUdGJDYmLyUnaGVpZ2h0R1EmMC4wZXhGJy8lJndpZHRoR1EmMC4wZW1GJy8lJmRlcHRoR0Y0LyUqbGluZWJyZWFrR1EobmV3bGluZUYnLUkjbW9HRiQ2L1EifkYnLyUlc2l6ZUdRIjhGJy8lKnVuZGVybGluZUdRJXRydWVGJy8lLG1hdGh2YXJpYW50R1Enbm9ybWFsRicvJSZmZW5jZUdRJmZhbHNlRicvJSpzZXBhcmF0b3JHRkwvJSlzdHJldGNoeUdGTC8lKnN5bW1ldHJpY0dGTC8lKGxhcmdlb3BHRkwvJS5tb3ZhYmxlbGltaXRzR0ZMLyUnYWNjZW50R0ZMLyUnbHNwYWNlR0Y3LyUncnNwYWNlR0Y3LUY+NjBRIiNGJy8lJWJvbGRHRkZGRC9GSFElYm9sZEYnLyUrZm9udHdlaWdodEdGXW9GSkZNRk9GUUZTRlVGV0ZZRmVuLUYsNihRREVsZWN0cm9uaWN+U3VwcGxlbWVudGFyeX5NYXRlcmlhbH40RidGam4vJSdpdGFsaWNHRkxGREZcb0Zeb0YvLUY+Ni9GQEZqbkZcb0Zeb0ZKRk1GT0ZRRlNGVUZXRllGZW4tRj42L0ZpbkZqbkZcb0Zeb0ZKRk1GT0ZRRlNGVUZXRllGZW4tRiw2J1FicGFydGljbGV+dGl0bGU6fkFOfkVQSURFTUlPTE9HSUNBTH5NT0RFTH5PRn5NQUxBUklBfkFDQ09VTlRJTkd+Rk9SfkFTWU1QVE9NQVRJQ35DQVJSSUVSU0YnRmpuRmNvRlxvRl5vRi9GZW9GZ28tRiw2J1FPam91cm5hbH5uYW1lOn5CdWxsZXRpbn5vZn5NYXRoZW1hdGljYWx+QmlvbG9neUYnRmpuRmNvRlxvRl5vRi9GZW9GZ28tRiw2J1FBYXV0aG9yfm5hbWVzOn5KYWNvYn5CLn5BZ3VpbGFyLH5GJ0ZqbkZjb0Zcb0Zeby1GLDYnUSVKdWFuRidGam5GY29GXG9GXm9GZW8tRiw2J1EiQkYnRmpuRmNvRlxvRl5vLUY+Ni9RIi5GJ0ZqbkZcb0Zeb0ZKRk1GT0ZRRlNGVUZXRllGZW5GZW8tRiw2J1EqR3V0aWVycmV6RidGam5GY29GXG9GXm9GL0Zlb0Znby1GLDYnUWZxYWZmaWxpYXRpb25+b2Z+dGhlfmNvcnJlc3BvbmRpbmd+YXV0aG9yOn5EZXBhcnRtZW50fm9mfk1hdGhlbWF0aWNzLH5Vbml2ZXJzaXR5fm9mfkdlb3JnaWEsfkF0aGVucyx+R0F+MzA2MDJGJ0ZqbkZjb0Zcb0Zeb0YvRmVvRmdvLUYsNidRZm5lbWFpbH5hZGRyZXNzfm9mfnRoZX5jb3JyZXNwb25kaW5nfmF1dGhvcjp+amd1dGllcnJAdWdhLmVkdUYnRmpuRmNvRlxvRl5vRi9GZW9GLy1GMDYmRjJGNUY4L0Y7USVhdXRvRidGL0YvLUY+Ni5GQEZERkdGSkZNRk9GUUZTRlVGV0ZZRmVuLUkjbW5HRiQ2J1EiN0YnRmpuRkRGXG9GXm8tRj42MFEoJm1pbnVzO0YnRmpuRkRGXG9GXm9GSkZNRk9GUUZTRlVGVy9GWlEsMC4yMjIyMjIyZW1GJy9GZm5GYnItRiw2KFEsU0VOU0lUSVZJVFlGJ0ZqbkZjb0ZERlxvRl5vLUY+NjBGQEZqbkZERlxvRl5vRkpGTUZPRlFGU0ZVRldGWUZlbi1GLDYoUShJTkRJQ0VTRidGam5GY29GREZcb0Zeb0ZnckYrRi8tRj42LUZARkdGSkZNRk9GUUZTRlVGV0ZZRmVuLUYsNiVRKHJlc3RhcnRGJ0Zjb0ZHLUY+Ni1RIjpGJ0ZHRkpGTUZPRlFGU0ZVRlcvRlpRLDAuMjc3Nzc3OGVtRicvRmZuRmVzRlxzLUYsNiVRJXdpdGhGJ0Zjb0ZHLUkobWZlbmNlZEdGJDYkLUYjNiQtRiw2JVEvVmVjdG9yQ2FsY3VsdXNGJ0Zjb0ZHRkdGR0Zhc0YvRi8tRj42LkZAL0Zkb0ZGL0ZIUSdpdGFsaWNGJ0ZKRk1GT0ZRRlNGVUZXRllGZW4tSSNtc0dGJDYjUWhwTGlzdGVkfmJlbG93fmFyZX50aGV+Y2FsY3VsYXRpb25zfnlpZWxkaW5nfnRoZX5udW1lcmljYWx+dmFsdWVzfmluflRhYmxlc34yLTR+aW5+U2VjdGlvbn41LjEuRictRj42LVEiO0YnRkdGSi9GTkZGRk9GUUZTRlVGV0ZZRmZzRi9GL0Zcc0YvRlxzLUYsNiNRJ2BSX18wYEYnLUY+Ni1RKiZjb2xvbmVxO0YnRkdGSkZNRk9GUUZTRlVGV0Zkc0Zmcy1JJm1mcmFjR0YkNigtRiM2Ki1GLDYlUSgmc2lnbWE7RidGY29GRy1GPjYtUScmc2RvdDtGJ0ZHRkpGTUZPRlFGU0ZVRldGWUZlbi1GLDYlUSVzcXJ0RidGY29GRy1GW3Q2JC1GIzYkLUYsNiVRImFGJ0ZkdEZldEZHRkdGXXZGYHYtRlt0NiQtRiM2Ni1GLDYjUS1gJk9tZWdhO19fSGBGJ0Zddi1GLDYlUSYmdGF1O0YnRmNvRkdGXXYtRiw2I1EtYCZPbWVnYTtfX01gRidGXXYtRiw2I1EqYCZ4aTtfX0hgRidGXXYtRiw2I1EsYCZiZXRhO19fSGBGJ0Zddi1GW3Q2JC1GIzYmRmd2LUY+Ni1RIitGJ0ZHRkpGTUZPRlFGU0ZVRldGYXJGY3JGZ3dGR0ZHRl12LUZbdDYkLUYjNihGYXdGXHNGYXhGXHMtRiw2I1EqYCZ4aTtfX01gRidGR0ZHRl12LUZbdDYkLUYjNigtRiw2I1EvYCZsYW1iZGE7X19ZUmBGJ0ZheEZnd0ZheC1GLDYlUSgmZGVsdGE7RidGY29GR0ZHRkdGXXYtRlt0NiQtRiM2Ji1GLDYjUS9gJmxhbWJkYTtfX0FSYEYnRmF4Rmd3RkdGR0Zddi1GW3Q2JC1GIzZILUYsNiNRKWBVX19sb3dgRidGXXYtRiw2I1EsYCZiZXRhO19fQWBGJ0ZddkZfeUZheEZgekZddkZjekZddkZnd0ZheEZgekZddkZjekZddkZieS1GPjYtRmByRkdGSkZNRk9GUUZTRlVGV0ZhckZjckZgekZddi1GLDYjUSxgJmJldGE7X19ZYEYnRl12Rml5RmZ6RmB6Rl12Rmh6Rl12Rmd3RmF4Rmh6Rl12Rml5RmF4Rmh6Rl12Rmd3RkdGR0ZHRkdGRy1GIzYuLUklbXN1cEdGJDYlRmh4LUYjNiRGK0ZHLyUxc3VwZXJzY3JpcHRzaGlmdEdRIjBGJ0ZddkZed0ZddkZdeEZddkZkeEZddkZbeUZddkZleUZHLyUubGluZXRoaWNrbmVzc0dRIjFGJy8lK2Rlbm9tYWxpZ25HUSdjZW50ZXJGJy8lKW51bWFsaWduR0ZqW2wvJSliZXZlbGxlZEdGTEZhc0YvRlxzRi9GXHMtRiw2JVEjUjBGJ0Zjb0ZHRmJ1LUYsNiVRJWRpZmZGJ0Zjb0ZHLUZbdDYkLUYjNidGX3UtRj42LVEiLEYnRkdGSkZedUZPRlFGU0ZVRldGWS9GZm5RLDAuMzMzMzMzM2VtRidGXndGK0ZHRkdGXXYtRmZ1NigtRiM2JEZed0ZHLUYjNiRGX3VGR0ZlW2xGaFtsRltcbEZdXGxGYXNGL0Zccy1GLDYlUSNSMUYnRmNvRkdGYnVGYlxsLUZbdDYkLUYjNidGX3VGaVxsRmR3RitGR0ZHRl12LUZmdTYoLUYjNiRGZHdGR0ZiXWxGZVtsRmhbbEZbXGxGXVxsRmFzRi9GXHMtRiw2JVEjUjJGJ0Zjb0ZHRmJ1RmJcbC1GW3Q2JC1GIzYnRl91RmlcbEYrRmd3RkdGR0Zddi1GZnU2KC1GIzYlRitGZ3dGR0ZiXWxGZVtsRmhbbEZbXGxGXVxsRmFzRi9GXHMtRiw2JVEjUjNGJ0Zjb0ZHRmJ1RmJcbC1GW3Q2JC1GIzYmRl91RmlcbEZoeEZHRkdGXXYtRmZ1NigtRiM2JUYrRmh4RkdGYl1sRmVbbEZoW2xGW1xsRl1cbEZhc0YvRlxzLUYsNiVRI1I0RidGY29GR0ZidUZiXGwtRlt0NiQtRiM2JkZfdUZpXGxGandGR0ZHRl12LUZmdTYoLUYjNiVGK0Zqd0ZHRmJdbEZlW2xGaFtsRltcbEZdXGxGYXNGL0Zccy1GLDYlUSNSNUYnRmNvRkdGYnVGYlxsLUZbdDYkLUYjNiZGX3VGaVxsRmh6RkdGR0Zddi1GZnU2KC1GIzYlRitGaHpGR0ZiXWxGZVtsRmhbbEZbXGxGXVxsRmFzRi9GXHMtRiw2JVEjUjZGJ0Zjb0ZHRmJ1RmJcbC1GW3Q2JC1GIzYmRl91RmlcbEZjekZHRkdGXXYtRmZ1NigtRiM2JEZjekZHRmJdbEZlW2xGaFtsRltcbEZdXGxGYXNGXHNGLy1GLDYlUSNSN0YnRmNvRkdGYnVGYlxsLUZbdDYkLUYjNiZGX3VGaVxsRmp1RkdGR0Zddi1GZnU2KC1GIzYkLUYsNiVRJyYjOTYzO0YnRmNvRkdGR0ZiXWxGZVtsRmhbbEZbXGxGXVxsRmFzRi9GXHMtRiw2JVEjUjhGJ0Zjb0ZHRmJ1RmJcbC1GW3Q2JC1GIzYmRl91RmlcbEZndkZHRkdGXXYtRmZ1NihGZXZGYl1sRmVbbEZoW2xGW1xsRl1cbEZhc0YvRlxzLUYsNiVRI1I5RidGY29GR0ZidUZiXGwtRlt0NiQtRiM2JkZfdUZpXGwtRiw2JVEnJiM5NjQ7RidGY29GR0ZHRkdGXXYtRmZ1NigtRiM2JEZkY2xGR0ZiXWxGZVtsRmhbbEZbXGxGXVxsRmFzRi9GXHMtRiw2JVEkUjEwRidGY29GR0ZidUZiXGwtRlt0NiQtRiM2JkZfdUZpXGwtRiw2JVEnJiM5NDg7RidGY29GR0ZHRkdGXXYtRmZ1NigtRiM2JEZiZGxGR0ZiXWxGZVtsRmhbbEZbXGxGXVxsRmFzRi9GXHMtRiw2JVEkUjExRidGY29GR0ZidUZiXGwtRlt0NiQtRiM2J0ZfdUZpXGxGX3lGK0ZHRkdGXXYtRmZ1NigtRiM2JEZfeUZHRmJdbEZlW2xGaFtsRltcbEZdXGxGYXNGL0ZkcUYvRmRxRmRxRi9GXHMtRiw2JVEkUjEyRidGY29GR0ZidUZiXGwtRlt0NiQtRiM2J0ZfdUZpXGxGaXlGK0ZHRkdGXXYtRmZ1NigtRiM2JEZpeUZHRmJdbEZlW2xGaFtsRltcbEZdXGxGYXNGL0Zcc0YvRlxzLUYsNiVRJFIxM0YnRmNvRkdGYnVGYlxsLUZbdDYkLUYjNidGX3VGaVxsRmB6RitGR0ZHRl12LUZmdTYoLUYjNiRGYHpGR0ZiXWxGZVtsRmhbbEZbXGxGXVxsRmFzRi8tRj42LkZALyUrZXhlY3V0YWJsZUdGTEZHRkpGTUZPRlFGU0ZVRldGWUZlbkYvLUY+Ni5GQC9GQlEjMThGJ0ZHRkpGTUZPRlFGU0ZVRldGWUZlbkYvRmduLUYsNihROiMjIyMjIyMjIyMjIyMjIyMjIyNLQURVTkFGJ0ZqbkZjb0ZERlxvRl5vRi9GZHEtRiw2I1EtYFNfX0thZHVuYTNgRidGYnUtRiw2JVElc3Vic0YnRmNvRkctRlt0NiQtRiM2Ji1GW3Q2Ji1GIzZfb0Zedy1GPjYtUSI9RidGR0ZKRk1GT0ZRRlNGVUZXRmRzRmZzLUZbcjYkUSguMDAwMTAyRidGR0ZpXGxGZHdGY2hsLUZbcjYkUSgxNTA1LjgyRidGR0ZpXGxGZ3dGY2hsLUZbcjYkUSUuMDE5RidGR0ZpXGxGaHhGY2hsLUZbcjYkUSQuMTFGJ0ZHRmlcbEZqd0ZjaGwtRltyNiRRJS4wMzJGJ0ZHRmlcbEZcc0ZoekZjaGwtRltyNiRRJC40OEYnRkdGaVxsRmN6RmNobC1GW3I2JFElLjA0OEYnRkdGaVxsRlxzRmp1RmNobC1GW3I2JFEkLjQyRidGR0ZpXGxGXHNGZ3ZGY2hsRl9pbEZpXGxGXHNGYXdGY2hsLUZbcjYkUSQuMDlGJ0ZHRmlcbEZcc0ZieUZjaGwtRltyNiRRKi4wMDAwMDE2NkYnRkdGaVxsRlxzRl95RlxzRmNobC1GW3I2JFEkLjA2RidGR0ZpXGxGaXlGXHNGXHNGY2hsLUZbcjYkUSMuNkYnRkdGaVxsRlxzRlxzRmB6RmNobC1GW3I2JFEjLjVGJ0ZHRkdGRy8lJW9wZW5HUSJ8ZnJGJy8lJmNsb3NlR1EifGhyRidGaVxsLUYsNiVGXF9sRmR0RmV0RkdGR0ZbdUZcc0YvRi9GZW8tRiw2I1EtYFNfX0thZHVuYTdgRidGYnVGaGdsLUZbdDYkLUYjNiZGX2hsRmlcbC1GLDYlRmhhbEZkdEZldEZHRkdGW3VGXHNGL0ZkcS1GLDYjUS1gU19fS2FkdW5hMWBGJ0ZidUZoZ2wtRlt0NiQtRiM2JkZfaGxGaVxsLUYsNiVGZl1sRmR0RmV0RkdGR0ZbdUZcc0YvRi9GZW9GXHMtRiw2I1EtYFNfX0thZHVuYTRgRidGYnVGaGdsLUZbdDYkLUYjNiZGX2hsRmlcbC1GLDYlRmdfbEZkdEZldEZHRkdGW3VGXHNGL0Zlby1GLDYjUS1gU19fS2FkdW5hMGBGJ0ZidUZoZ2wtRlt0NiQtRiM2JkZfaGxGaVxsLUYsNiVGYVxsRmR0RmV0RkdGR0ZbdUZcc0YvRmRxLUYsNiNRLWBTX19LYWR1bmE1YEYnRmJ1RmhnbC1GW3Q2JC1GIzYmRl9obEZpXGwtRiw2JUZiYGxGZHRGZXRGR0ZHRlt1RmRxRmRxRi9GZW9GXHMtRiw2I1EuYFNfX0thZHVuYTEzYEYnRmJ1RmhnbC1GW3Q2JC1GIzYmRl9obEZpXGwtRiw2JUZhZmxGZHRGZXRGR0ZHLUY+Ni5GXXVGQUZHRkpGXnVGT0ZRRlNGVUZXRllGZnNGL0Zlby1GLDYjUS5gU19fS2FkdW5hMTFgRidGYnVGaGdsLUZbdDYkLUYjNiZGX2hsRmlcbC1GLDYlRltlbEZkdEZldEZHRkdGW3VGL0Zlby1GLDYjUS1gU19fS2FkdW5hMmBGJ0ZidUZoZ2wtRlt0NiQtRiM2JkZfaGxGaVxsLUYsNiVGYV5sRmR0RmV0RkdGR0ZbdUYvRmVvLUYsNiNRLWBTX19LYWR1bmE5YEYnRmJ1RmhnbC1GW3Q2JC1GIzYmRl9obEZpXGwtRiw2JUZfY2xGZHRGZXRGR0ZHRlt1RlxzRi9GZW8tRiw2I1EtYFNfX0thZHVuYTZgRidGYnVGaGdsLUZbdDYkLUYjNiZGX2hsRmlcbC1GLDYlRl1hbEZkdEZldEZHRkdGW3VGXHNGL0Zccy1GLDYjUS1gU19fS2FkdW5hOGBGJ0ZidUZoZ2wtRlt0NiQtRiM2JkZfaGxGaVxsLUYsNiVGZmJsRmR0RmV0RkdGR0ZbdUZkcUYvRmRxLUYsNiNRLmBTX19LYWR1bmExMmBGJ0ZidUZoZ2wtRlt0NiQtRiM2JkZfaGxGaVxsLUYsNiVGZmVsRmR0RmV0RkdGR0ZbdUZcc0Zcc0YvRlxzRlxzLUYsNiNRLmBTX19LYWR1bmExMGBGJ0ZidUZoZ2wtRlt0NiQtRiM2JkZfaGxGaVxsLUYsNiVGXWRsRmR0RmV0RkdGR0ZbdUZcc0Zcc0Zcc0YvRi9GXHNGL0Zcc0YvRi9GZHFGL0Znbi1GLDYoUTwjIyMjIyMjIyMjIyMjIyMjIyMjTkFNQVdBTEFGJ0ZqbkZjb0ZERlxvRl5vRi9GZHEtRiw2I1EvYFNfX05hbWF3YWxhM2BGJ0ZidUZoZ2wtRlt0NiQtRiM2Ji1GW3Q2Ji1GIzZfb0Zed0ZjaGwtRltyNiRRKS4wMDAwOTgyRidGR0ZpXGxGZHdGY2hsLUZbcjYkUSg0OTI4LjEzRidGR0ZpXGxGZ3dGY2hsLUZbcjYkUSUuMDE2RidGR0ZpXGxGaHhGY2hsRl5qbEZpXGxGandGY2hsLUZbcjYkUSUuMDAyRidGR0ZpXGxGXHNGaHpGY2hsRmVpbEZpXGxGY3pGY2hsRmhpbEZpXGxGXHNGanVGY2hsLUZbcjYkUSQuMTNGJ0ZHRmlcbEZcc0ZndkZjaGxGX2lsRmlcbEZcc0Zhd0ZjaGxGXmpsRmlcbEZcc0ZieUZjaGwtRltyNiRRKi4wMDAwMDExNkYnRkdGaVxsRlxzRl95RlxzRmNobEZkamxGaVxsRml5RlxzRlxzRmNobEZnamxGaVxsRlxzRlxzRmB6RmNobEZqamxGR0ZHRl1bbUZgW21GaVxsRmNbbUZHRkdGW3VGL0YvRmVvLUYsNiNRL2BTX19OYW1hd2FsYTdgRidGYnVGaGdsLUZbdDYkLUYjNiZGZmNtRmlcbEZcXG1GR0ZHRlt1Ri9GZW8tRiw2I1EvYFNfX05hbWF3YWxhMWBGJ0ZidUZoZ2wtRlt0NiQtRiM2JkZmY21GaVxsRmVcbUZHRkdGW3VGL0Zlby1GLDYjUS9gU19fTmFtYXdhbGE0YEYnRmJ1RmhnbC1GW3Q2JC1GIzYmRmZjbUZpXGxGXl1tRkdGR0ZbdUZcc0YvRmVvRlxzLUYsNiNRL2BTX19OYW1hd2FsYTBgRidGYnVGaGdsLUZbdDYkLUYjNiZGZmNtRmlcbEZnXW1GR0ZHRlt1RlxzRi9GZW8tRiw2I1EvYFNfX05hbWF3YWxhNWBGJ0ZidUZoZ2wtRlt0NiQtRiM2JkZmY21GaVxsRmBebUZHRkdGW3VGL0Zlby1GLDYjUTBgU19fTmFtYXdhbGExM2BGJ0ZidUZoZ2wtRlt0NiQtRiM2JkZmY21GaVxsRmlebUZHRkdGW3VGXHNGL0Zlby1GLDYjUTBgU19fTmFtYXdhbGExMWBGJ0ZidUZoZ2wtRlt0NiQtRiM2JkZmY21GaVxsRmRfbUZHRkdGW3VGXHNGL0Zlb0Zccy1GLDYjUS9gU19fTmFtYXdhbGEyYEYnRmJ1RmhnbC1GW3Q2JC1GIzYmRmZjbUZpXGxGXWBtRkdGR0ZbdUZcc0YvRmVvRlxzLUYsNiNRL2BTX19OYW1hd2FsYTlgRidGYnVGaGdsLUZbdDYkLUYjNiZGZmNtRmlcbEZmYG1GR0ZHRlt1RlxzRi9GZHEtRiw2I1EvYFNfX05hbWF3YWxhOGBGJ0ZidUZoZ2wtRlt0NiQtRiM2JkZmY21GaVxsRmhhbUZHRkdGW3VGZHFGL0Zlby1GLDYjUS9gU19fTmFtYXdhbGE2YEYnRmJ1RmhnbC1GW3Q2JC1GIzYmRmZjbUZpXGxGX2FtRkdGR0ZbdUZcc0YvRlxzLUYsNiNRMGBTX19OYW1hd2FsYTEyYEYnRmJ1RmhnbC1GW3Q2JC1GIzYmRmZjbUZpXGxGYWJtRkdGR0ZbdUZnckZnckYvRi9GXHMtRiw2I1EwYFNfX05hbWF3YWxhMTBgRidGYnVGaGdsLUZbdDYkLUYjNiYtRlt0NiYtRiM2X29GXndGY2hsRmpjbUZpXGxGZHdGY2hsRl1kbUZpXGxGZ3dGY2hsRmBkbUZpXGxGaHhGY2hsRl5qbEZpXGxGandGY2hsRmNkbUZpXGxGXHNGaHpGY2hsRmVpbEZpXGxGY3pGY2hsRmhpbEZpXGxGXHNGYWJsRmNobEZmZG1GaVxsRlxzRmd2RmNobEZfaWxGaVxsRlxzRmRjbEZjaGxGXmpsRmlcbEZcc0ZiZGxGY2hsRmlkbUZpXGxGXHNGX3lGXHNGY2hsRmRqbEZpXGxGaXlGXHNGXHNGY2hsRmdqbEZpXGxGXHNGXHNGYHpGY2hsRmpqbEZHRkdGXVttRmBbbUZpXGxGamJtRkdGR0ZbdUYvRlxzRi9GXHNGXHNGL0YvRlxzRlxzRlxzRlxzRi9GZ3JGZ24tRiw2KFE8IyMjIyMjIyMjIyMjIyMjIyMjI0JVVEVMR1VURidGam5GY29GREZcb0Zeb0YvRmVvLUYsNiNRL2BTX19CdXRlbGd1dDNgRidGYnVGaGdsLUZbdDYkLUYjNiYtRlt0NiYtRiM2X29GXndGY2hsLUZbcjYkUSkuMDAwMDY2N0YnRkdGaVxsRmR3RmNobC1GW3I2JFEoNDEwNi43OEYnRkdGaVxsRmd3RmNobC1GW3I2JFElLjAxNUYnRkdGaVxsRmh4RmNobC1GW3I2JFEkLjE0RidGR0ZpXGxGandGY2hsLUZbcjYkUSUuMDA2RidGR0ZpXGxGXHNGaHpGY2hsRmVpbEZpXGxGY3pGY2hsRmhpbEZpXGxGXHNGanVGY2hsRmJcbkZpXGxGXHNGZ3ZGY2hsRl9pbEZpXGxGXHNGYXdGY2hsLUZbcjYkUSMuMUYnRkdGaVxsRlxzRmJ5RmNobC1GW3I2JFEqLjAwMDAwMTAzRidGR0ZpXGxGXHNGX3lGXHNGY2hsRmRqbEZpXGxGaXlGXHNGXHNGY2hsRmdqbEZpXGxGXHNGXHNGYHpGY2hsRmpqbEZHRkdGXVttRmBbbUZpXGxGY1ttRkdGRy1GPjYuRl11RmR0RmV0RkpGXnVGT0ZRRlNGVUZXRllGZnNGYnRGL0Zlb0ZidC1GLDYjUS9gU19fQnV0ZWxndXQ3YEYnRmJ1RmhnbC1GW3Q2JC1GIzYmRmVbbkZpXGxGXFxtRkdGR0ZeXW5GYnRGL0Zlby1GLDYjUS9gU19fQnV0ZWxndXQxYEYnRmJ1RmhnbC1GW3Q2JC1GIzYmRmVbbkZpXGxGZVxtRkdGR0ZeXW5GYnRGL0Zlby1GLDYjUS9gU19fQnV0ZWxndXQ0YEYnRmJ1RmhnbC1GW3Q2JC1GIzYmRmVbbkZpXGxGXl1tRkdGR0ZeXW5GYnRGL0Zlby1GLDYjUS5gU19fQnV0ZWxndTBgRidGYnVGaGdsLUZbdDYkLUYjNiZGZVtuRmlcbEZnXW1GR0ZHRl5dbkZidEYvRmVvLUYsNiNRL2BTX19CdXRlbGd1dDVgRidGYnVGaGdsLUZbdDYkLUYjNiZGZVtuRmlcbEZgXm1GR0ZHRl5dbkZidEYvRmVvLUYsNiNRMGBTX19CdXRlbGd1dDEzYEYnRmJ1RmhnbC1GW3Q2JC1GIzYmRmVbbkZpXGxGaV5tRkdGRy1GPjYvRl11RkFGZHRGZXRGSkZedUZPRlFGU0ZVRldGWUZmcy1GPjYvRkBGQUZkdEZldEZKRk1GT0ZRRlNGVUZXRllGZW5GXGBuRlxgbkZcYG5GXGBuRlxgbkZcYG5GL0Zlby1GLDYjUTBgU19fQnV0ZWxndXQxMWBGJ0ZidUZoZ2wtRlt0NiQtRiM2JkZlW25GaVxsRmRfbUZHRkdGXl1uRmJ0Ri9GZW9GYnRGYnQtRiw2I1EvYFNfX0J1dGVsZ3V0MmBGJ0ZidUZoZ2wtRlt0NiQtRiM2JkZlW25GaVxsRl1gbUZHRkdGXl1uRmJ0Ri9GZW8tRiw2I1EvYFNfX0J1dGVsZ3V0OWBGJ0ZidUZoZ2wtRlt0NiQtRiM2JkZlW25GaVxsRmZgbUZHRkdGXl1uRmJ0Ri9GYnQtRiw2I1EvYFNfX0J1dGVsZ3V0OGBGJ0ZidUZoZ2wtRlt0NiQtRiM2JkZlW25GaVxsRmhhbUZHRkdGXl1uRmJ0RmJ0Ri9GYnQtRiw2I1EvYFNfX0J1dGVsZ3V0NmBGJ0ZidUZoZ2wtRlt0NiQtRiM2JkZlW25GaVxsRl9hbUZHRkdGXl1uRmJ0RmJ0Ri9GYnRGZW8tRiw2I1EwYFNfX0J1dGVsZ3V0MTJgRidGYnVGaGdsLUZbdDYkLUYjNiZGZVtuRmlcbEZhYm1GR0ZHRl5dbkZidEZnckZidEYvRmJ0RmJ0LUYsNiNRMGBTX19CdXRlbGd1dDEwYEYnRmJ1RmhnbC1GW3Q2JC1GIzYmLUZbdDYmLUYjNl9vRl53RmNobEZpW25GaVxsRmR3RmNobEZcXG5GaVxsRmd3RmNobEZfXG5GaVxsRmh4RmNobEZiXG5GaVxsRmp3RmNobEZlXG5GaVxsRlxzRmh6RmNobEZlaWxGaVxsRmN6RmNobEZoaWxGaVxsRlxzRmFibEZjaGxGYlxuRmlcbEZcc0ZndkZjaGxGX2lsRmlcbEZcc0ZkY2xGY2hsRmhcbkZpXGxGXHNGYmRsRmNobEZbXW5GaVxsRlxzRl95RlxzRmNobEZkamxGaVxsRml5RlxzRlxzRmNobEZnamxGaVxsRlxzRlxzRmB6RmNobEZqamxGR0ZHRl1bbUZgW21GaVxsRmpibUZHRkdGXl1uRmJ0Ri9GYnQtRj42L0ZARmBnbEZkdEZldEZKRk1GT0ZRRlNGVUZXRllGZW5GY2NuLUY+Ni9GQEZgZ2xGXGdsRkdGSkZNRk9GUUZTRlVGV0ZZRmVuRlxnbEZH">Q2RyLCYqKEkoSU5ESUNFU0c2IiIiIkkocmVzdGFydEclKnByb3RlY3RlZEdGJ0ksU0VOU0lUSVZJVFlHRiZGJyEiIiIiKEYnRistSSV3aXRoR0YmNiNJL1ZlY3RvckNhbGN1bHVzRzYkRilJKF9zeXNsaWJHRiZGK1FocExpc3RlZH5iZWxvd35hcmV+dGhlfmNhbGN1bGF0aW9uc355aWVsZGluZ350aGV+bnVtZXJpY2FsfnZhbHVlc35pbn5UYWJsZXN+Mi00fmluflNlY3Rpb25+NS4xLkYmRic+SSVSX18wR0YmLV9GMEkiKkdGKTYkLUY3NiQtRjc2JEkmc2lnbWFHRiYtSSVzcXJ0R0YmNiNJImFHRiYtRkA2Iy1GNzYkLUY3NiQtRjc2JC1GNzYkLUY3NiQtRjc2JC1GNzYkLUY3NiQtRjc2JEkrJk9tZWdhO19fSEdGJkkkdGF1R0YmSSsmT21lZ2E7X19NR0YmSSgmeGk7X19IR0YmSSomYmV0YTtfX0hHRiYtX0YwSSIrR0YpNiRGQkZaLUZnbjYkRlhJKCZ4aTtfX01HRiYtRmduNiQtRmduNiRJLSZsYW1iZGE7X19ZUkdGJkZaSSZkZWx0YUdGJi1GZ242JEktJmxhbWJkYTtfX0FSR0YmRlotRmduNiQtRmduNiQtRmduNiQtRmduNiQtRmduNiQtRmduNiQtRjc2JC1GNzYkSSdVX19sb3dHRiZJKiZiZXRhO19fQUdGJkZhby1GNzYkRmRwRlotRjc2JEZkcEZiby1fRjBJIi1HRjE2Iy1GNzYkLUY3NiRGZnBJKiZiZXRhO19fWUdGJkZlby1GXXE2Iy1GNzYkRmJxRlotRjc2JEZkcUZlby1GNzYkRmRxRloqJC1GNzYkLUY3NiQtRjc2JC1GNzYkLUY3NiRGXG9GV0ZmbkZqbkZdb0Zjb0YrRis+SSNSMEdGJi1GNzYkLUklZGlmZkdGKTYkRjVGVy1GNzYkRlcqJEY1RitGKz5JI1IxR0YmLUY3NiQtRl1zNiRGNUZZLUY3NiRGWUZhc0YrPkkjUjJHRiYtRjc2JC1GXXM2JEY1RlotRjc2JEZaRmFzRis+SSNSM0dGJi1GNzYkLUZdczYkRjVGXG8tRjc2JEZcb0Zhc0YrPkkjUjRHRiYtRjc2JC1GXXM2JEY1RmVuLUY3NiRGZW5GYXNGKz5JI1I1R0YmLUY3NiQtRl1zNiRGNUZkcS1GNzYkRmRxRmFzRis+SSNSNkdGJi1GNzYkLUZdczYkRjVGZ3AtRjc2JEZncEZhc0YrPkkjUjdHRiYtRjc2JC1GXXM2JEY1Rj4tRjc2JEY+RmFzRis+SSNSOEdGJi1GNzYkLUZdczYkRjVGQi1GNzYkRkJGYXNGKz5JI1I5R0YmLUY3NiQtRl1zNiRGNUZYLUY3NiRGWEZhc0YrPkkkUjEwR0YmLUY3NiQtRl1zNiRGNUZiby1GNzYkRmJvRmFzRis+SSRSMTFHRiYtRjc2JC1GXXM2JEY1RmFvLUY3NiRGYW9GYXNGKz5JJFIxMkdGJi1GNzYkLUZdczYkRjVGZW8tRjc2JEZlb0Zhc0YrPkkkUjEzR0YmLUY3NiQtRl1zNiRGNUZmcC1GNzYkRmZwRmFzRis+SStTX19LYWR1bmEzR0YmLUklc3Vic0dGKTYkPDAvRlokIiM+ISIkL0ZcbyQiIzYhIiMvRmZwJCIiJkYrL0ZCRmV6L0ZibyQiJG0iISIpL0Y+JCIjVUZnei9GWCQiIipGZ3ovRlckIiQtIiEiJy9GWSQiJyNlXSJGZ3ovRmdwJCIjW0Zjei9GZW4kIiNLRmN6L0ZkcSRGX1xsRmd6L0ZlbyQiIidGKy9GYW8kRmdcbEZnekZjdEYnPkkrU19fS2FkdW5hN0dGJi1GXXo2JEZfekZjdkYnPkkrU19fS2FkdW5hMUdGJi1GXXo2JEZfekZjc0YnPkkrU19fS2FkdW5hNEdGJi1GXXo2JEZfekZbdUYnPkkrU19fS2FkdW5hMEdGJi1GXXo2JEZfekZpckYnPkkrU19fS2FkdW5hNUdGJi1GXXo2JEZfekZjdUYnPkksU19fS2FkdW5hMTNHRiYtRl16NiRGX3pGY3lGJz5JLFNfX0thZHVuYTExR0YmLUZdejYkRl96RmN4Ric+SStTX19LYWR1bmEyR0YmLUZdejYkRl96Rlt0Ric+SStTX19LYWR1bmE5R0YmLUZdejYkRl96RmN3Ric+SStTX19LYWR1bmE2R0YmLUZdejYkRl96Rlt2Ric+SStTX19LYWR1bmE4R0YmLUZdejYkRl96Rlt3Ric+SSxTX19LYWR1bmExMkdGJi1GXXo2JEZfekZbeUYnPkksU19fS2FkdW5hMTBHRiYtRl16NiRGX3pGW3hGJz5JLVNfX05hbWF3YWxhM0dGJi1GXXo2JDwwL0ZaJCIjO0Zjei9GXG9GZFtsRmh6RltbbC9GYm8kIiQ7IkZfW2wvRj4kIiM4Rmd6RmNbbC9GVyQiJCMpKiEiKC9GWSQiJzhHXEZnekZdXGwvRmVuJCIiI0ZjekZjXGxGZVxsRmhcbEZjdEYnPkktU19fTmFtYXdhbGE3R0YmLUZdejYkRmJgbEZjdkYnPkktU19fTmFtYXdhbGExR0YmLUZdejYkRmJgbEZjc0YnPkktU19fTmFtYXdhbGE0R0YmLUZdejYkRmJgbEZbdUYnPkktU19fTmFtYXdhbGEwR0YmLUZdejYkRmJgbEZpckYnPkktU19fTmFtYXdhbGE1R0YmLUZdejYkRmJgbEZjdUYnPkkuU19fTmFtYXdhbGExM0dGJi1GXXo2JEZiYGxGY3lGJz5JLlNfX05hbWF3YWxhMTFHRiYtRl16NiRGYmBsRmN4Ric+SS1TX19OYW1hd2FsYTJHRiYtRl16NiRGYmBsRlt0Ric+SS1TX19OYW1hd2FsYTlHRiYtRl16NiRGYmBsRmN3Ric+SS1TX19OYW1hd2FsYThHRiYtRl16NiRGYmBsRlt3Ric+SS1TX19OYW1hd2FsYTZHRiYtRl16NiRGYmBsRlt2Ric+SS5TX19OYW1hd2FsYTEyR0YmLUZdejYkRmJgbEZbeUYnPkkuU19fTmFtYXdhbGExMEdGJi1GXXo2JEZiYGxGW3hGJz5JLVNfX0J1dGVsZ3V0M0dGJi1GXXo2JDwwL0ZaJCIjOkZjei9GXG8kIiM5Rmd6Rmh6RltbbC9GYm8kIiQuIkZfW2wvRj5GZGVsL0ZYJEYnRisvRlckIiRuJ0ZgYWwvRlkkIid5MVRGZ3pGXVxsL0ZlbiRGZ1xsRmN6RmNcbEZlXGxGaFxsRmN0Ric+SS1TX19CdXRlbGd1dDdHRiYtRl16NiRGX2VsRmN2Ric+SS1TX19CdXRlbGd1dDFHRiYtRl16NiRGX2VsRmNzRic+SS1TX19CdXRlbGd1dDRHRiYtRl16NiRGX2VsRlt1Ric+SSxTX19CdXRlbGd1MEdGJi1GXXo2JEZfZWxGaXJGJz5JLVNfX0J1dGVsZ3V0NUdGJi1GXXo2JEZfZWxGY3VGJz5JLlNfX0J1dGVsZ3V0MTNHRiYtRl16NiRGX2VsRmN5Ric+SS5TX19CdXRlbGd1dDExR0YmLUZdejYkRl9lbEZjeEYnPkktU19fQnV0ZWxndXQyR0YmLUZdejYkRl9lbEZbdEYnPkktU19fQnV0ZWxndXQ5R0YmLUZdejYkRl9lbEZjd0YnPkktU19fQnV0ZWxndXQ4R0YmLUZdejYkRl9lbEZbd0YnPkktU19fQnV0ZWxndXQ2R0YmLUZdejYkRl9lbEZbdkYnPkkuU19fQnV0ZWxndXQxMkdGJi1GXXo2JEZfZWxGW3lGJz5JLlNfX0J1dGVsZ3V0MTBHRiYtRl16NiRGX2VsRlt4Ric=</Equation></Text-field>
</Input>
</Group>
<Group labelreference="L2" drawlabel="true">
<Input>
<Text-field prompt="&gt; " style="Maple Input" layout="Normal"><Equation executable="true" style="2D Input" input-equation="VectorCalculus:-`+`(8, VectorCalculus:-`-`(VectorCalculus:-`*`(VectorCalculus:-`*`(NUMERICAL, QUANTITIES), restart))):" display="LUklbXJvd0c2Iy9JK21vZHVsZW5hbWVHNiJJLFR5cGVzZXR0aW5nR0koX3N5c2xpYkdGJzZmdC1JI21uR0YkNidRIjhGJy8lJWJvbGRHUSV0cnVlRicvJSp1bmRlcmxpbmVHRjEvJSxtYXRodmFyaWFudEdRJWJvbGRGJy8lK2ZvbnR3ZWlnaHRHRjYtSSNtb0dGJDYwUSgmbWludXM7RidGL0YyRjRGNy8lJmZlbmNlR1EmZmFsc2VGJy8lKnNlcGFyYXRvckdGPy8lKXN0cmV0Y2h5R0Y/LyUqc3ltbWV0cmljR0Y/LyUobGFyZ2VvcEdGPy8lLm1vdmFibGVsaW1pdHNHRj8vJSdhY2NlbnRHRj8vJSdsc3BhY2VHUSwwLjIyMjIyMjJlbUYnLyUncnNwYWNlR0ZOLUkjbWlHRiQ2KFEqTlVNRVJJQ0FMRidGLy8lJ2l0YWxpY0dGP0YyRjRGNy1GOjYwUSJ+RidGL0YyRjRGN0Y9RkBGQkZERkZGSEZKL0ZNUSYwLjBlbUYnL0ZQRmVuRlctRlI2KFErUVVBTlRJVElFU0YnRi9GVUYyRjRGNy1GOjYuRllGMi9GNVEnbm9ybWFsRidGPUZARkJGREZGRkhGSkZaRmZuLUknbXNwYWNlR0YkNiYvJSdoZWlnaHRHUSYwLjBleEYnLyUmd2lkdGhHRmVuLyUmZGVwdGhHRmNvLyUqbGluZWJyZWFrR1EobmV3bGluZUYnLUZfbzYmRmFvRmRvRmZvL0Zpb1ElYXV0b0YnLUZSNiVRKHJlc3RhcnRGJ0ZVRlxvLUY6Ni1RIjpGJ0Zcb0Y9RkBGQkZERkZGSEZKL0ZNUSwwLjI3Nzc3NzhlbUYnL0ZQRmZwLUY6Ni1GWUZcb0Y9RkBGQkZERkZGSEZKRlpGZm4tRlI2JVEld2l0aEYnRlVGXG8tSShtZmVuY2VkR0YkNiQtRiM2JC1GUjYlUS5MaW5lYXJBbGdlYnJhRidGVUZcb0Zcb0Zcb0ZicEZeb0Zeby1GOjYwRllGLy9GVkYxL0Y1USxib2xkLWl0YWxpY0YnRjdGPUZARkJGREZGRkhGSkZaRmZuLUkjbXNHRiQ2I1FlcExpc3RlZH5iZWxvd35hcmV+dGhlfmNhbGN1bGF0aW9uc355aWVsZGluZ350aGV+bnVtZXJpY2FsfnZhbHVlc35pbn5UYWJsZX41fmluflNlY3Rpb25+NS4yLkYnLUY6Ni1RIjtGJ0Zcb0Y9L0ZBRjFGQkZERkZGSEZKRlpGZ3BGXm8tRlI2I1EnYENfXzFgRictRjo2LVEqJmNvbG9uZXE7RidGXG9GPUZARkJGREZGRkhGSkZlcEZncC1JJm1mcmFjR0YkNigtRiM2JC1GUjYjUSxgJmJldGE7X19BYEYnRlxvLUYjNiYtRlI2I1EvYCZsYW1iZGE7X19BUmBGJy1GOjYtUSIrRidGXG9GPUZARkJGREZGRkhGSkZMRk8tRlI2I1EqYCZ4aTtfX0hgRidGXG8vJS5saW5ldGhpY2tuZXNzR1EiMUYnLyUrZGVub21hbGlnbkdRJ2NlbnRlckYnLyUpbnVtYWxpZ25HRmB0LyUpYmV2ZWxsZWRHRj9GYnBGXm8tRlI2I1EnYENfXzJgRidGZXJGaHAtRmlyNigtRiM2JC1GUjYjUSxgJmJldGE7X19ZYEYnRlxvLUYjNigtRlI2I1EvYCZsYW1iZGE7X19ZUmBGJ0Zlc0Zoc0Zlcy1GUjYlUSgmZGVsdGE7RidGVUZcb0Zcb0ZbdEZedEZhdEZjdEZicEZeby1GUjYjUStgQ19fY2xhc3NgRidGZXJGYnItRjo2LUY8RlxvRj1GQEZCRkRGRkZIRkpGTEZPRmV0RmJwRl5vRmhwRl5vRmhwLUZSNiNRJ2BSX18wYEYnRmVyLUZpcjYoLUYjNiotRlI2JVEoJnNpZ21hO0YnRlVGXG8tRjo2LVEnJnNkb3Q7RidGXG9GPUZARkJGREZGRkhGSkZaRmZuLUZSNiVRJXNxcnRGJ0ZVRlxvLUZecTYkLUYjNiQtRlI2JVEoJmdhbW1hO0YnRlVGXG9GXG9GXG9GZnZGaXYtRl5xNiQtRiM2Ni1GUjYjUS1gJk9tZWdhO19fSGBGJ0Zmdi1GUjYlUSYmdGF1O0YnRlVGXG9GZnYtRlI2I1EtYCZPbWVnYTtfX01gRidGZnZGaHNGZnYtRlI2I1EsYCZiZXRhO19fSGBGJ0Zmdi1GXnE2JC1GIzYmRmB3RmVzRmhzRlxvRlxvRmZ2LUZecTYkLUYjNihGandGaHBGZXNGaHAtRlI2I1EqYCZ4aTtfX01gRidGXG9GXG9GZnYtRl5xNiRGX3VGXG9GZnYtRl5xNiRGYHNGXG9GZnYtRl5xNiQtRiM2SC1GUjYjUSlgVV9fbG93YEYnRmZ2Rl1zRmZ2RmF1RmVzRmZ5RmZ2Rl1zRmZ2RmhzRmVzRmZ5RmZ2Rl1zRmZ2RmR1Rmp1RmZ5RmZ2Rlx1RmZ2RmJzRmp1RmZ5RmZ2Rlx1RmZ2RmhzRmVzRlx1RmZ2RmJzRmVzRlx1RmZ2RmhzRlxvRlxvRlxvRlxvRlxvLUYjNi4tSSVtc3VwR0YkNiVGW3ktRiM2JC1GUjYjUSFGJ0Zcby8lMXN1cGVyc2NyaXB0c2hpZnRHUSIwRidGZnZGZ3dGZnZGY3hGZnZGZ3hGZnZGXnlGZnZGYHlGXG9GW3RGXnRGYXRGY3RGYnBGXm9GW3BGXm9GaHBGXm9GaHBGXm9GaHAtRjo2MFEiI0YnRi9GMkY0RjdGPUZARkJGREZGRkhGSkZaRmZuLUZSNihROiMjIyMjIyMjIyMjIyMjIyMjIyNLQURVTkFGJ0YvRlVGMkY0RjdGXm9GaHAtRlI2I1EsYENfX0thZHVuYWBGJ0Zlci1GUjYlUSVzdWJzRidGVUZcby1GXnE2JC1GIzYmLUZecTYmLUYjNl9vRmd3LUY6Ni1RIj1GJ0Zcb0Y9RkBGQkZERkZGSEZKRmVwRmdwLUYsNiRRKC4wMDAxMDJGJ0Zcby1GOjYtUSIsRidGXG9GPUZhckZCRkRGRkZIRkpGWi9GUFEsMC4zMzMzMzMzZW1GJ0ZdeEZqW2wtRiw2JFEoMTUwNS44MkYnRlxvRmBcbEZoc0ZqW2wtRiw2JFElLjAxOUYnRlxvRmBcbEZbeUZqW2wtRiw2JFEkLjExRidGXG9GYFxsRmB4RmpbbC1GLDYkUSUuMDMyRidGXG9GYFxsRmhwRlx1RmpbbC1GLDYkUSQuNDhGJ0Zcb0ZgXGxGXXNGaltsLUYsNiRRJS4wNDhGJ0Zcb0ZgXGxGaHBGY3ZGaltsLUYsNiRRJC40MkYnRlxvRmBcbEZocEZgd0ZqW2xGW11sRmBcbEZocEZqd0ZqW2wtRiw2JFEkLjA5RidGXG9GYFxsRmhwRmR1RmpbbC1GLDYkUSouMDAwMDAxNjZGJ0Zcb0ZgXGxGaHBGYXVGaHBGaltsLUYsNiRRJC4wNkYnRlxvRmBcbEZic0ZocEZocEZqW2wtRiw2JFEjLjZGJ0Zcb0ZgXGxGaHBGaHBGZnlGaltsLUYsNiRRIy41RidGXG9GXG9GXG8vJSVvcGVuR1EifGZyRicvJSZjbG9zZUdRInxockYnRmBcbEZndUZcb0Zcb0ZeckZeb0ZocC1GUjYjUS1gUl9fQUthZHVuYWBGJ0ZlckZfW2wtRl5xNiQtRiM2JkZmW2xGYFxsRlx2RlxvRlxvRl5yRl5vRmhwLUZSNiNRLWBSX19ZS2FkdW5hYEYnRmVyRl9bbC1GXnE2JC1GIzYmLUZecTYmLUYjNl9vRmd3RmpbbEZdXGxGYFxsRl14RmpbbEZlXGxGYFxsRmhzRmpbbEZoXGxGYFxsRlt5RmpbbEZbXWxGYFxsRmB4RmpbbEZeXWxGYFxsRmhwRlx1RmpbbEZhXWxGYFxsRl1zRmpbbC1GLDYkRmV6RlxvRmBcbEZocC1GUjYlUScmIzk2MztGJ0ZVRlxvRmpbbEZnXWxGYFxsRmhwLUZSNiVRJyYjOTQ3O0YnRlVGXG9GaltsRltdbEZgXGxGaHAtRlI2JVEnJiM5NjQ7RidGVUZcb0ZqW2xGal1sRmBcbEZocC1GUjYlUScmIzk0ODtGJ0ZVRlxvRmpbbEZdXmxGYFxsRmhwRmF1RmhwRmpbbEZgXmxGYFxsRmJzRmhwRmhwRmpbbEZjXmxGYFxsRmhwRmhwRmZ5RmpbbEZmXmxGXG9GXG9GaV5sRlxfbEZgXGxGXHZGXG9GXG9GXnJGXm9GW3BGXm9GW3BGXm9GV0Zmei1GUjYoUTwjIyMjIyMjIyMjIyMjIyMjIyMjTkFNQVdBTEFGJ0YvRlVGMkY0RjdGXm9GaHAtRlI2I1EuYENfX05hbWF3YWxhYEYnRmVyRl9bbC1GXnE2JC1GIzYmLUZecTYmLUYjNl9vRmd3RmpbbC1GLDYkUSkuMDAwMDk4MkYnRlxvRmBcbEZdeEZqW2wtRiw2JFEoNDkyOC4xM0YnRlxvRmBcbEZoc0ZqW2wtRiw2JFElLjAxNkYnRlxvRmBcbEZbeUZqW2xGal1sRmBcbEZgeEZqW2wtRiw2JFElLjAwMkYnRlxvRmBcbEZocEZcdUZqW2xGYV1sRmBcbEZdc0ZqW2xGZF1sRmBcbEZocEZjdkZqW2wtRiw2JFEkLjEzRidGXG9GYFxsRmhwRmB3RmpbbEZbXWxGYFxsRmhwRmp3RmpbbEZqXWxGYFxsRmhwRmR1RmpbbC1GLDYkUSouMDAwMDAxMTZGJ0Zcb0ZgXGxGaHBGYXVGaHBGaltsRmBebEZgXGxGYnNGaHBGaHBGaltsRmNebEZgXGxGaHBGaHBGZnlGaltsRmZebEZcb0Zcb0ZpXmxGXF9sRmBcbEZndUZcb0Zcb0ZeckZeb0ZocC1GUjYjUS9gUl9fQU5hbWF3YWxhYEYnRmVyRl9bbC1GXnE2JC1GIzYmRmlhbEZgXGxGXHZGXG9GXG9GXnJGXm9GaHBGaHAtRlI2I1EvYFJfX1lOYW1hd2FsYWBGJ0ZlckZfW2wtRl5xNiQtRiM2Ji1GXnE2Ji1GIzZfb0Znd0ZqW2xGXWJsRmBcbEZdeEZqW2xGYGJsRmBcbEZoc0ZqW2xGY2JsRmBcbEZbeUZqW2xGal1sRmBcbEZgeEZqW2xGZmJsRmBcbEZocEZcdUZqW2xGYV1sRmBcbEZdc0ZqW2xGYWBsRmBcbEZocEZjYGxGaltsRmlibEZgXGxGaHBGZmBsRmpbbEZbXWxGYFxsRmhwRmlgbEZqW2xGal1sRmBcbEZocEZcYWxGaltsRlxjbEZgXGxGaHBGYXVGaHBGaltsRmBebEZgXGxGYnNGaHBGaHBGaltsRmNebEZgXGxGaHBGaHBGZnlGaltsRmZebEZcb0Zcb0ZpXmxGXF9sRmBcbEZcdkZcb0Zcb0ZeckZeb0ZocEZeb0ZbcEZeb0ZbcEZeb0ZXRmZ6LUZSNihRPCMjIyMjIyMjIyMjIyMjIyMjIyNCVVRFTEdVVEYnRi9GVUYyRjRGN0Zeb0ZocC1GUjYjUS5gQ19fQnV0ZWxndXRgRidGZXJGX1tsLUZecTYkLUYjNiYtRl5xNiYtRiM2X29GZ3dGaltsLUYsNiRRKS4wMDAwNjY3RidGXG9GYFxsRl14RmpbbC1GLDYkUSg0MTA2Ljc4RidGXG9GYFxsRmhzRmpbbC1GLDYkUSUuMDE1RidGXG9GYFxsRlt5RmpbbC1GLDYkUSQuMTRGJ0Zcb0ZgXGxGYHhGaltsLUYsNiRRJS4wMDZGJ0Zcb0ZgXGxGaHBGXHVGaltsRmFdbEZgXGxGXXNGaltsRmRdbEZgXGxGaHBGY3ZGaltsRmhlbEZgXGxGaHBGYHdGaltsRltdbEZgXGxGaHBGandGaltsLUYsNiRRIy4xRidGXG9GYFxsRmhwRmR1RmpbbC1GLDYkUSouMDAwMDAxMDNGJ0Zcb0ZgXGxGaHBGYXVGaHBGaltsRmBebEZgXGxGYnNGaHBGaHBGaltsRmNebEZgXGxGaHBGaHBGZnlGaltsRmZebEZcb0Zcb0ZpXmxGXF9sRmBcbEZndUZcb0Zcb0ZeckZeb0ZocC1GUjYjUS9gUl9fQUJ1dGVsZ3V0YEYnRmVyRl9bbC1GXnE2JC1GIzYmRltlbEZgXGxGXHZGXG9GXG8tRjo2LkZgckZncS9GNVEnaXRhbGljRidGPUZhckZCRkRGRkZIRkpGWkZncC1GOjYuRllGZ3FGXWdsRj1GQEZCRkRGRkZIRkpGWkZmbkZfZ2xGX2dsRl9nbEZfZ2xGX2dsRmhwRl5vRmhwLUZSNiNRL2BSX19ZQnV0ZWxndXRgRidGZXJGX1tsLUZecTYkLUYjNiYtRl5xNiYtRiM2X29GZ3dGaltsRl9lbEZgXGxGXXhGaltsRmJlbEZgXGxGaHNGaltsRmVlbEZgXGxGW3lGaltsRmhlbEZgXGxGYHhGaltsRltmbEZgXGxGaHBGXHVGaltsRmFdbEZgXGxGXXNGaltsRmFgbEZgXGxGaHBGY2BsRmpbbEZoZWxGYFxsRmhwRmZgbEZqW2xGW11sRmBcbEZocEZpYGxGaltsRl5mbEZgXGxGaHBGXGFsRmpbbEZhZmxGYFxsRmhwRmF1RmhwRmpbbEZgXmxGYFxsRmJzRmhwRmhwRmpbbEZjXmxGYFxsRmhwRmhwRmZ5RmpbbEZmXmxGXG9GXG9GaV5sRlxfbEZgXGxGXHZGXG9GXG9GW2dsRl9nbEZfZ2xGXm9GaHBGXm9GW3BGYHovJStleGVjdXRhYmxlR0Y/Rlxv">Q0ItSSIrRzYkJSpwcm90ZWN0ZWRHL0krbW9kdWxlbmFtZUc2IkkvVmVjdG9yQ2FsY3VsdXNHNiRGJkkoX3N5c2xpYkdGKTYkIiIpLUkiLUdGJTYjLUkiKkdGJTYkLUYzNiRJKk5VTUVSSUNBTEdGKUkrUVVBTlRJVElFU0dGKUkocmVzdGFydEdGJiEiIi1JJXdpdGhHRis2I0kuTGluZWFyQWxnZWJyYUdGK0Y6UWVwTGlzdGVkfmJlbG93fmFyZX50aGV+Y2FsY3VsYXRpb25zfnlpZWxkaW5nfnRoZX5udW1lcmljYWx+dmFsdWVzfmluflRhYmxlfjV+aW5+U2VjdGlvbn41LjIuRikiIiI+SSVDX18xR0YpLUYzNiRJKiZiZXRhO19fQUdGKSokLUYkNiRJLSZsYW1iZGE7X19BUkdGKUkoJnhpO19fSEdGKUY6Rjo+SSVDX18yR0YpLUYzNiRJKiZiZXRhO19fWUdGKSokLUYkNiQtRiQ2JEktJmxhbWJkYTtfX1lSR0YpRkpJJmRlbHRhR0YpRjpGOj5JKUNfX2NsYXNzR0YpLUYkNiRGQi1GMDYjRkxGOj5JJVJfXzBHRiktRjM2JC1GMzYkLUYzNiRJJnNpZ21hR0YpLUklc3FydEdGKzYjSSZnYW1tYUdGJi1GYW82Iy1GMzYkLUYzNiQtRjM2JC1GMzYkLUYzNiQtRjM2JC1GMzYkLUYzNiQtRjM2JEkrJk9tZWdhO19fSEdGKUkkdGF1R0YpSSsmT21lZ2E7X19NR0YpRkpJKiZiZXRhO19fSEdGKS1GJDYkRmNvRkotRiQ2JEZpcEkoJnhpO19fTUdGKUZRRkctRiQ2JC1GJDYkLUYkNiQtRiQ2JC1GJDYkLUYkNiQtRjM2JC1GMzYkSSdVX19sb3dHRilGRUZVLUYzNiRGX3JGSi1GMzYkRl9yRlYtRjA2Iy1GMzYkLUYzNiRGYXJGT0ZJLUYwNiMtRjM2JEZqckZKLUYzNiRGT0ZJLUYzNiRGT0ZKKiQtRjM2JC1GMzYkLUYzNiQtRjM2JC1GMzYkRmBxRmhwRlxxRl5xRlFGR0Y6Rjo+SSpDX19LYWR1bmFHRiktSSVzdWJzR0YmNiQ8MC9GSiQiIz4hIiQvRmBxJCIjNiEiIy9GYXIkIiImRjovRlYkIiRtIiEiKS9GY29GanQvRl9vJCIjVUZcdS9GaXAkIiIqRlx1L0ZocCQiJC0iISInL0ZqcCQiJyNlXSJGXHUvRkUkIiNbRmh0L0ZbcSQiI0tGaHQvRk8kRmR2Rlx1L0ZJJCIiJ0Y6L0ZVJEZcd0ZcdUZYRkA+SStSX19BS2FkdW5hR0YpLUZidDYkRmR0RmhuRkA+SStSX19ZS2FkdW5hR0YpLUZidDYkPDBGZXRGaXRGXXVGYHVGZHVGZXVGaHVGW3ZGX3YvRkUiIiFGZXZGaHZGanZGXXdGaG5GQD5JLENfX05hbWF3YWxhR0YpLUZidDYkPDAvRkokIiM7Rmh0L0ZgcUZpdUZddS9GViQiJDsiRmN1RmR1L0ZfbyQiIzhGXHVGaHUvRmhwJCIkIykqISIoL0ZqcCQiJzhHXEZcdUZidi9GW3EkIiIjRmh0Rmh2Rmp2Rl13RlhGQD5JLVJfX0FOYW1hd2FsYUdGKS1GYnQ2JEZeeEZobkZAPkktUl9fWU5hbWF3YWxhR0YpLUZidDYkPDBGX3hGYnhGXXVGY3hGZHVGZnhGaHVGaXhGXXlGaHdGYHlGaHZGanZGXXdGaG5GQD5JLENfX0J1dGVsZ3V0R0YpLUZidDYkPDAvRkokIiM6Rmh0L0ZgcSQiIzlGXHVGXXUvRlYkIiQuIkZjdUZkdS9GX29GZXovRmlwJEZARjovRmhwJCIkbidGXHkvRmpwJCIneTFURlx1RmJ2L0ZbcSRGXHdGaHRGaHZGanZGXXdGWEZAPkktUl9fQUJ1dGVsZ3V0R0YpLUZidDYkRmB6RmhuRkA+SS1SX19ZQnV0ZWxndXRHRiktRmJ0NiQ8MEZhekZkekZddUZnekZkdUZqekZbW2xGXVtsRmBbbEZod0ZjW2xGaHZGanZGXXdGaG5GQA==</Equation></Text-field>
</Input>
</Group>
<Group labelreference="L3" drawlabel="true">
<Input>
<Text-field prompt="&gt; " style="Maple Input" layout="Normal"><Equation executable="true" style="2D Input" input-equation="" display="LUklbXJvd0c2Iy9JK21vZHVsZW5hbWVHNiJJLFR5cGVzZXR0aW5nR0koX3N5c2xpYkdGJzYlLUkjbWlHRiQ2I1EhRicvJStleGVjdXRhYmxlR1EmZmFsc2VGJy8lLG1hdGh2YXJpYW50R1Enbm9ybWFsRic=">LUklbXJvd0c2Iy9JK21vZHVsZW5hbWVHNiJJLFR5cGVzZXR0aW5nR0koX3N5c2xpYkdGJzYjLUkjbWlHRiQ2I1EhRic=</Equation></Text-field>
</Input>
</Group>
</Worksheet>
